# Supplementary material for: Non-necrotizing and necrotizing soft tissue infections in South America: A retrospective cohort study
Source: Ann Med Surg (Lond). 2020 Sep 11;59:24–30. doi: 10.1016/j.amsu.2020.09.013 (PMC7498730; doi:10.1016/j.amsu.2020.09.013)
Supplement: Multimedia component 1 [file mmc1.xlsx]

## Sheet: Planilha1
Id	sex	season weather	length stay	age	Dias_cirurgia	diagnostic	Localizacao	Porta	HAS	DM	Obesidade	Cardiopatia	Hepatopatia	Tabagismo	DAOP	Imunodepressao	Varizes	Pos_operatorio	Trauma	CRF	Leucocitose	Leuco_entrada	Gli_entrada	Gli_contro	Renal	Hepatica	Hemocultura	Cult_Tecido	Quantos	Dias	Debridamento	Amputacao	Qua_debrid	Sim_nao	Cardiaca	Hepatica	Renal	Respiratoria	IAM	AVC	TVP_TEP	Outras	Obito	Tratamento	Clexane_heparina	Profilaxia_antic	Clexane_dias	Oxacilina_dias	Ceftriaxona_dias
1	1	2	6	85	3	2	2	1	1	1	0	1	0	0	1	0	0	0	0	0	1	27000	253	0	1	0	0	0	1	8	0	1	0	0	0	0	0	0	0	0	0	0	0	0	0	1	8	0	0
2	1	1	3	86	1	2	2	6	1	1	0	1	0	1	0	0	0	0	0	0	1	14800	147	0	1	0	0	0	2	3	0	0	0	1	0	0	0	0	0	1	0	0	1	0	0	0	0	0	0
3	1	1	8	46	1	1	2	6	0	0	0	0	0	0	0	0	0	0	0	0	1	11700	105	1	0	0	0	0	2	8	1	0	1	0	0	0	0	0	0	0	0	0	0	0	0	1	0	2	0
4	0	1	9	67	NA	1	2	3	0	1	0	0	0	0	0	0	0	0	0	0	1	12800	170	0	0	0	0	0	2	8	0	0	0	0	0	0	0	0	0	0	0	0	0	0	0	1	0	0	0
5	1	1	11	62	NA	0	2	6	1	1	0	0	0	0	0	0	0	0	0	0	0	NA	NA	1	0	0	0	0	3	11	0	0	0	0	0	0	0	0	0	0	0	0	0	0	0	1	0	4	0
6	0	1	24	62	1	2	2	6	0	1	0	0	0	1	0	0	0	0	0	0	1	11300	50	0	1	0	0	0	4	24	1	0	1	0	0	0	0	0	0	0	0	0	0	0	0	1	0	4	0
7	0	1	12	80	1	1	2	6	1	1	1	0	0	0	0	0	0	0	0	0	0	NA	NA	0	0	0	0	0	1	12	1	0	2	0	0	0	0	0	0	0	0	0	0	0	0	1	0	0	0
8	0	1	7	79	3	1	2	6	1	0	0	0	0	0	0	0	0	0	0	0	0	NA	115	1	0	0	0	0	1	7	1	0	1	0	0	0	0	0	0	0	0	0	0	0	0	1	0	0	0
9	1	1	9	51	NA	1	2	6	0	1	0	0	0	0	0	0	0	0	0	0	0	NA	103	1	0	0	0	0	1	9	0	0	0	0	0	0	0	0	0	0	0	0	0	0	0	1	0	0	0
10	0	1	15	82	3	2	2	6	1	1	0	0	0	0	0	0	0	0	0	0	0	NA	189	1	0	0	0	0	3	14	1	0	2	0	0	0	0	0	0	0	0	0	0	0	0	1	0	0	0
11	1	2	10	53	1	1	2	1	1	0	0	0	0	0	0	0	0	0	0	0	1	14000	112	1	0	0	0	0	2	10	1	0	1	0	0	0	0	0	0	0	0	0	0	0	0	1	0	9	0
12	NA	2	3	75	2	2	2	3	1	1	1	0	0	0	0	0	0	0	0	0	0	NA	NA	1	0	0	0	0	1	3	1	0	1	0	0	0	0	0	0	0	0	0	0	0	0	1	0	0	0
13	1	2	7	89	3	2	2	3	0	1	0	0	0	0	0	0	0	0	0	0	0	10200	NA	1	0	0	0	0	3	7	1	0	1	0	0	0	0	0	0	0	0	0	0	0	0	1	0	0	2
14	1	2	8	55	3	2	2	1	1	1	0	0	0	0	1	0	0	0	0	0	1	21600	601	0	0	0	0	0	2	8	1	0	1	0	0	0	0	0	0	0	0	0	0	0	0	1	0	0	0
15	0	2	8	34	NA	1	2	6	0	0	0	0	0	0	0	0	0	0	0	0	0	10800	NA	1	0	0	0	0	1	8	0	0	0	0	0	0	0	0	0	0	0	0	0	0	0	0	0	0	0
16	1	2	4	72	2	1	2	3	1	1	0	0	0	0	0	0	0	0	0	0	0	NA	236	0	0	0	0	0	1	4	1	0	1	0	0	0	0	0	0	0	0	0	0	0	0	1	0	0	0
17	1	2	5	87	1	2	2	6	1	1	0	0	1	0	1	0	0	0	0	0	1	25900	174	0	1	1	0	0	1	5	0	1	0	1	1	0	0	0	0	0	0	0	0	0	0	1	0	0	0
18	0	2	27	62	4	2	2	3	1	1	1	0	0	0	1	0	0	0	0	0	1	33600	277	0	0	0	0	0	2	27	1	0	2	0	0	0	0	0	0	0	0	0	0	0	0	25	0	0	0
19	0	2	66	80	1	3	2	3	1	0	0	1	0	0	1	0	0	0	0	0	1	24500	97	1	1	0	0	1	7	39	1	0	3	1	1	0	1	0	0	0	0	0	0	0	0	1	0	0	0
20	0	2	10	89	1	2	2	5	0	0	0	0	0	0	0	0	0	0	0	0	1	25200	NA	1	1	0	0	0	2	10	1	0	1	0	0	0	0	0	0	0	0	0	0	0	0	1	10	0	0
21	0	2	25	37	2	2	2	3	0	0	0	0	0	0	0	0	0	0	0	0	1	20400	109	1	1	0	1	1	5	25	1	0	2	1	0	0	1	0	0	0	0	0	0	0	0	1	0	0	0
22	0	2	4	79	2	1	2	6	1	1	0	0	0	0	0	0	0	0	0	0	0	NA	212	0	1	0	0	0	2	4	1	0	1	0	0	0	0	0	0	0	0	0	0	0	0	1	0	0	0
23	1	2	26	85	4	2	2	3	1	1	0	0	0	0	1	0	0	0	0	0	1	29300	212	0	0	0	0	1	6	26	1	1	1	1	0	0	0	1	0	0	0	0	1	0	0	1	0	12	0
24	1	2	6	44	NA	1	2	6	1	1	0	0	0	0	0	0	0	0	0	0	0	NA	NA	1	0	0	0	0	1	6	0	0	0	0	0	0	0	0	0	0	0	0	0	0	0	1	0	0	0
25	1	2	11	60	NA	1	2	6	1	0	0	0	0	0	0	0	0	0	0	0	1	14000	NA	1	0	0	0	0	2	11	0	0	0	0	0	0	0	0	0	0	0	0	0	0	0	1	0	7	0
26	0	2	17	32	4	1	2	6	0	1	0	0	0	0	0	1	0	0	0	1	1	24900	NA	0	0	0	0	0	4	17	0	0	0	0	0	0	0	0	0	0	0	0	0	0	0	1	0	8	7
27	1	3	4	63	1	1	2	6	0	0	0	0	0	0	0	0	0	0	0	0	1	20000	75	1	0	0	0	0	2	4	1	0	1	0	0	0	0	0	0	0	0	0	0	0	0	1	0	4	0
28	1	3	11	66	4	3	2	6	1	1	0	0	0	0	1	0	0	0	0	0	1	26500	601	0	1	0	0	0	3	11	1	1	1	1	0	0	0	0	0	0	0	1	0	0	0	1	0	0	0
29	0	3	14	91	5	2	2	1	1	1	1	0	0	0	0	0	1	0	0	0	0	NA	148	1	1	0	0	0	2	14	1	0	2	0	0	0	0	0	0	0	0	0	0	0	0	1	0	0	0
30	0	3	22	81	1	2	2	6	1	1	0	1	1	1	0	0	0	0	0	0	1	34100	78	1	1	0	0	0	3	22	1	0	2	1	1	1	0	0	0	0	0	0	0	0	0	1	0	15	0
31	1	3	8	83	3	2	2	3	1	0	0	0	0	0	0	0	0	0	0	0	1	12000	NA	1	0	0	0	0	2	8	1	0	1	1	0	0	0	0	0	0	0	1	0	0	0	1	0	0	0
32	1	3	2	29	NA	1	2	6	0	0	0	0	0	0	0	0	0	0	0	0	0	NA	145	1	0	0	0	0	2	2	0	0	0	0	0	0	0	0	0	0	0	0	0	0	0	1	0	2	0
33	0	3	31	79	2	2	2	1	1	1	0	1	0	0	0	0	0	0	0	0	1	36000	240	0	0	0	0	1	3	31	1	0	2	1	1	0	0	1	0	0	0	0	1	0	0	1	0	0	0
34	0	3	4	67	NA	1	2	6	1	0	0	1	1	0	0	0	0	0	0	0	1	12200	74	1	0	0	0	0	2	4	0	0	0	0	0	0	0	0	0	0	0	0	0	0	0	1	0	4	0
35	0	3	28	71	1	2	2	6	1	1	0	0	0	0	0	0	0	0	0	1	1	23300	NA	0	1	0	0	0	2	28	1	0	2	1	0	0	0	0	0	0	0	1	0	0	0	1	0	0	0
36	1	3	7	63	1	2	2	6	0	1	0	0	0	0	0	0	0	0	0	0	1	17600	NA	0	0	0	0	0	2	7	1	0	1	0	0	0	0	0	0	0	0	0	0	0	0	1	0	0	0
37	1	4	10	70	5	1	2	6	1	1	0	0	0	0	0	0	0	0	0	0	1	11300	224	1	0	0	0	0	3	10	1	0	1	0	0	0	0	0	0	0	0	0	0	0	0	1	0	1	0
38	0	4	4	72	NA	1	2	6	1	1	1	0	0	1	0	0	0	0	0	0	0	8300	188	1	0	0	0	0	2	4	0	0	0	0	0	0	0	0	0	0	0	0	0	0	0	1	0	0	0
39	1	4	13	93	1	2	2	6	1	0	0	1	0	0	0	0	0	0	0	0	1	13000	95	0	0	0	0	1	2	14	1	0	2	0	0	0	0	0	0	0	0	0	0	0	0	1	0	0	0
40	1	4	11	76	3	2	2	6	1	1	0	0	0	0	0	0	0	0	0	0	0	NA	156	0	0	0	0	0	2	11	1	0	3	0	0	0	0	0	0	0	0	0	0	0	0	1	0	0	0
41	1	4	9	75	1	2	2	1	1	0	0	0	0	0	0	0	0	0	0	0	0	10300	NA	1	0	0	0	0	2	9	1	0	1	0	0	0	0	0	0	0	0	0	0	0	0	1	0	0	0
42	0	4	6	59	2	2	2	3	1	1	1	0	0	0	0	0	0	0	0	0	0	6900	272	1	0	0	0	0	2	6	1	0	1	0	0	0	0	0	0	0	0	0	0	0	0	1	0	0	0
43	0	4	14	62	1	2	2	3	1	1	1	1	0	0	0	0	0	0	0	1	1	14900	118	0	1	0	0	0	2	12	0	0	0	1	1	0	0	0	0	0	0	0	0	0	0	1	0	0	0
44	0	4	4	92	3	1	2	4	1	1	0	0	0	0	0	0	0	0	0	0	0	NA	181	1	0	0	0	0	2	4	0	0	0	0	0	0	0	0	0	0	0	0	0	0	0	1	0	0	0
45	1	4	28	91	1	3	2	6	1	1	0	0	0	0	0	0	0	0	0	0	1	27000	145	0	0	0	0	0	2	15	1	0	2	1	1	0	0	0	0	0	0	0	0	0	0	1	0	0	0
46	0	4	8	57	NA	1	2	3	1	1	0	0	0	0	0	0	0	0	0	0	0	NA	147	1	0	0	0	0	1	8	0	0	0	0	0	0	0	0	0	0	0	0	0	0	0	1	0	0	0
47	1	4	13	68	4	1	2	6	1	1	1	1	0	1	0	0	0	0	0	0	1	42200	113	1	1	0	0	0	3	12	1	0	1	1	1	0	0	0	0	0	0	0	0	0	0	1	0	10	0
48	1	4	12	54	2	2	2	3	1	1	0	0	0	0	0	0	0	0	0	0	1	33600	154	0	0	0	0	1	3	12	1	0	1	0	0	0	0	0	0	0	0	0	0	0	0	0	0	0	0
49	1	4	36	54	7	2	2	3	1	1	0	0	0	0	0	0	0	0	0	0	1	64000	116	1	0	0	0	0	2	36	1	0	2	1	0	0	0	1	0	0	0	0	0	0	0	1	0	0	0
50	1	4	5	59	2	2	2	3	1	1	0	0	0	0	1	0	0	0	0	0	1	13200	155	1	1	0	0	0	2	5	0	1	0	1	0	0	1	0	0	0	0	1	0	0	0	1	0	0	0
51	0	4	1	32	1	3	2	4	0	0	0	0	0	0	0	0	0	0	0	0	1	17700	NA	1	1	NA	NA	NA	2	1	0	1	0	1	0	0	1	1	0	0	0	0	1	0	0	0	0	0	0
52	1	4	10	71	1	2	2	3	1	1	0	0	0	0	0	0	0	0	0	0	1	23500	553	0	0	0	0	0	3	10	1	1	1	0	0	0	0	0	0	0	0	0	0	0	0	1	0	0	4
53	1	4	13	48	NA	0	2	6	1	1	0	0	0	0	0	0	0	0	0	0	0	NA	249	0	0	0	0	0	2	13	0	0	0	0	0	0	0	0	0	0	0	0	0	0	0	1	13	0	0
54	0	4	6	39	1	1	2	3	0	1	1	0	1	0	0	0	0	0	0	0	0	5300	207	0	1	0	0	0	2	6	1	0	1	0	0	0	0	0	0	0	0	0	0	0	0	1	0	0	0
55	1	4	12	72	1	2	2	3	1	0	0	0	0	0	0	0	0	0	0	0	0	NA	NA	1	0	0	0	0	2	12	1	0	2	1	0	0	0	0	0	0	0	1	0	0	0	1	0	0	0
56	1	1	9	77	4	1	2	6	1	1	0	1	0	0	0	0	0	0	0	0	0	NA	430	0	1	0	0	0	2	9	1	0	1	0	0	0	0	0	0	0	0	0	0	0	0	0	0	0	0
57	0	1	12	61	5	3	1	5	1	0	0	0	0	0	0	0	0	1	0	0	1	39600	559	0	0	0	0	0	4	12	1	0	1	1	0	0	1	1	0	0	0	0	1	0	0	0	0	0	1
58	1	1	16	73	NA	1	2	6	1	1	0	0	0	1	0	0	0	0	0	0	1	12500	240	0	0	0	0	0	3	16	0	0	0	1	1	0	0	0	0	0	0	0	0	0	0	1	0	3	0
59	1	1	9	37	2	1	2	6	1	0	0	0	0	0	0	0	0	0	0	0	1	12400	157	1	0	0	0	0	2	9	1	0	1	0	0	0	0	0	0	0	0	0	0	0	0	1	0	0	0
60	0	1	4	69	NA	1	2	6	0	0	0	0	0	0	0	0	0	0	0	0	0	7600	138	1	0	0	0	0	2	4	0	0	0	0	0	0	0	0	0	0	0	0	0	0	0	1	0	0	0
61	1	1	6	59	2	2	2	6	1	0	0	0	0	0	0	0	0	0	0	0	1	13900	169	1	0	0	0	0	1	5	1	0	1	0	0	0	0	0	0	0	0	0	0	0	0	1	0	0	0
26	0	1	8	89	NA	1	2	0	1	1	0	0	0	0	0	0	0	0	0	0	0	11500	170	1	0	0	0	0	3	8	0	0	0	0	1	0	0	0	0	0	0	0	1	0	0	1	0	0	0
27	1	4	11	81	4	3	2	3	1	1	0	1	0	0	1	0	0	0	0	0	1	14200	137	0	0	0	0	0	1	11	0	1	0	1	1	0	0	0	0	0	0	0	0	0	0	1	0	0	0
28	0	4	14	66	NA	1	2	6	0	0	0	0	0	0	0	0	0	0	0	0	0	4100	135	1	0	0	0	0	2	11	0	0	0	1	0	0	0	1	0	0	0	0	0	0	0	1	0	0	0
29	0	3	5	82	2	2	2	6	1	1	1	0	0	0	0	0	0	0	0	0	1	12000	182	0	0	0	0	0	2	5	1	0	1	0	0	0	0	0	0	0	0	0	0	0	0	1	0	0	0
30	1	3	11	64	1	3	2	6	1	1	1	0	0	0	1	0	0	0	0	0	1	23800	NA	0	1	0	0	0	2	11	0	1	0	1	1	0	1	1	0	0	0	0	1	0	0	1	11	0	0
31	1	3	18	68	13	2	2	6	1	0	1	1	0	0	0	0	0	0	0	0	0	NA	NA	0	0	0	0	1	3	18	1	0	1	1	1	0	0	0	0	0	0	0	0	0	0	1	0	0	0
32	0	3	31	49	2	2	2	6	1	1	0	0	1	0	0	0	0	0	0	0	1	18600	NA	0	1	0	0	0	4	31	1	0	3	0	0	0	0	0	0	0	0	0	0	0	0	1	0	0	0
33	0	3	3	43	NA	1	2	6	1	0	0	0	1	1	0	0	0	0	0	0	0	NA	NA	1	0	0	0	0	1	3	0	0	0	1	0	0	0	0	0	0	1	0	0	0	1	0	3	0	0
34	1	1	10	86	NA	1	2	6	1	1	0	0	0	0	0	0	1	0	0	0	1	18600	203	1	0	0	0	0	2	10	0	0	0	0	0	0	0	0	0	0	0	0	0	0	0	1	0	9	0
35	0	2	3	62	NA	0	2	6	0	0	0	0	0	0	0	0	0	0	0	0	0	NA	110	0	0	0	0	0	2	3	0	0	0	0	0	0	0	0	0	0	0	0	0	0	0	1	0	3	0
36	1	1	5	45	NA	1	2	6	1	1	0	0	0	0	0	0	0	0	0	0	1	14000	NA	1	0	0	0	1	1	5	0	0	0	0	0	0	0	0	0	0	0	0	0	0	0	1	0	0	0
37	1	1	7	63	NA	1	2	6	1	0	0	0	0	0	0	0	0	0	0	0	1	13700	145	0	0	0	0	0	2	6	0	0	0	0	0	0	0	0	0	0	0	0	0	0	0	1	0	0	0
38	0	1	14	55	1	1	2	3	1	1	0	0	0	0	0	0	0	0	0	0	1	15800	NA	0	1	0	0	1	2	24	1	0	2	1	1	0	0	0	0	0	0	1	0	0	0	1	0	0	0
39	0	1	8	73	1	2	2	3	1	1	0	0	1	1	0	0	0	0	0	0	1	29600	201	0	1	0	0	0	2	8	1	0	1	0	0	0	0	0	0	0	0	0	0	0	0	1	0	0	0
40	0	1	5	77	2	2	2	6	0	1	0	0	0	0	0	0	0	0	0	0	0	11300	601	0	0	0	0	0	2	5	1	0	1	0	0	0	0	0	0	0	0	0	0	0	0	0	0	0	0
41	1	1	4	76	1	2	2	6	0	1	0	0	0	0	0	0	0	0	0	0	NA	NA	136	0	0	0	0	0	2	4	1	0	1	0	0	0	0	0	0	0	0	0	0	0	0	1	0	0	0
42	1	1	7	69	2	2	2	1	1	1	0	0	0	1	0	0	1	0	0	0	1	14400	397	0	0	0	0	0	3	3	1	0	1	1	0	0	0	1	0	0	0	0	0	0	0	1	0	0	0
43	1	1	7	88	2	2	2	1	0	0	0	0	0	0	0	0	1	0	0	0	0	NA	99	1	0	0	0	0	2	7	1	0	1	1	0	0	0	1	0	0	0	0	0	0	0	1	0	7	0
44	1	1	16	83	10	2	2	3	1	1	0	1	0	0	0	0	0	0	0	0	1	21200	143	1	1	0	0	0	2	16	1	0	1	0	0	0	0	0	0	0	0	0	0	0	0	1	0	16	0
45	1	1	13	38	NA	1	2	6	1	1	1	0	0	0	0	0	0	0	0	1	1	16300	NA	0	0	0	0	0	1	13	0	0	0	1	0	0	0	0	0	0	1	0	0	1	0	0	13	0	0
46	1	2	30	34	1	2	2	3	1	1	0	0	0	0	0	0	0	0	0	0	0	NA	NA	0	0	0	0	0	3	30	1	0	1	0	0	0	0	0	0	0	0	0	0	0	0	1	0	0	0
47	1	2	6	6	NA	0	2	1	1	1	1	0	0	0	0	0	0	0	0	0	0	NA	117	1	0	0	0	0	1	6	0	0	0	0	0	0	0	0	0	0	0	0	0	0	0	1	0	0	0
48	0	2	100	76	1	3	2	6	1	1	0	1	1	0	0	0	0	0	0	0	1	31800	NA	0	1	0	0	1	4	69	1	1	2	1	0	0	1	0	0	1	0	0	0	0	0	1	0	0	39
49	0	2	6	89	NA	1	2	6	1	1	0	1	0	0	0	0	0	0	0	0	0	NA	617	0	0	0	0	0	2	6	0	0	0	0	0	0	0	0	0	0	0	0	0	0	0	1	0	0	0
50	1	2	15	49	3	1	2	6	0	0	0	0	0	0	0	0	0	0	0	0	1	22000	121	1	1	0	0	0	3	9	0	0	0	0	0	0	0	0	0	0	0	0	0	0	0	1	15	0	0
51	1	2	5	72	1	2	2	6	0	1	1	0	0	0	0	0	0	0	0	0	NA	NA	NA	0	0	0	0	0	1	5	1	0	1	0	0	0	0	0	0	0	0	0	0	0	0	1	0	0	0
52	0	2	6	84	NA	1	2	6	1	1	0	0	0	0	0	0	0	0	0	0	1	37000	119	0	1	1	0	0	2	6	0	0	0	1	0	0	1	0	0	0	0	0	1	0	0	1	0	6	0
53	1	2	16	59	NA	1	2	4	0	0	0	0	0	0	0	0	0	0	0	0	0	NA	NA	1	0	0	0	0	1	16	0	0	0	0	0	0	0	0	0	0	0	0	0	0	0	0	0	0	0
54	0	2	6	73	NA	1	2	6	1	0	0	0	0	0	0	0	0	0	0	0	1	30500	131	1	1	0	0	0	3	6	0	0	0	1	0	0	0	0	0	0	1	0	0	1	1	0	6	3	0
55	0	2	1	75	1	2	2	6	1	1	0	0	0	1	0	0	0	0	0	1	1	22900	NA	0	1	0	0	0	2	1	0	0	0	1	1	0	1	1	0	0	0	0	1	0	0	1	1	0	0
56	1	2	2	84	1	2	2	6	1	1	1	0	0	0	0	0	0	0	0	0	1	12600	NA	1	0	0	0	0	2	3	1	0	1	0	0	0	0	0	0	0	0	0	0	0	0	1	0	0	0
57	1	2	4	70	NA	0	2	0	1	1	0	0	0	0	0	0	0	0	0	0	0	NA	NA	1	0	0	0	0	1	4	0	0	0	0	0	0	0	0	0	0	0	0	0	0	0	1	0	0	0
58	0	2	6	80	NA	1	2	3	1	1	0	0	0	0	0	0	0	0	0	0	0	NA	169	1	0	0	0	0	4	6	0	0	0	0	0	0	0	0	0	0	0	0	0	0	0	0	0	1	0
59	1	2	2	41	1	2	2	1	1	1	0	0	0	0	0	0	0	0	0	0	1	15300	220	1	0	0	0	0	2	3	1	0	1	0	0	0	0	0	0	0	0	0	0	0	0	1	0	0	0
60	0	2	6	72	2	2	2	6	1	1	0	1	0	0	0	0	0	0	0	0	1	11900	131	0	0	0	0	0	2	6	1	0	1	1	1	0	0	0	0	0	0	0	1	0	0	1	0	0	0
61	0	2	6	74	NA	1	2	6	1	1	1	0	0	0	0	0	0	0	0	0	0	NA	346	0	0	0	0	0	1	6	0	0	0	1	0	0	0	0	0	0	1	0	0	1	0	0	6	0	0
62	0	2	4	77	NA	1	2	6	1	1	0	0	0	0	0	0	0	0	0	0	1	13200	178	0	1	0	0	0	2	4	0	0	0	1	1	0	0	0	0	0	0	0	1	0	0	1	0	1	0
63	1	2	2	69	1	2	2	6	1	1	1	0	0	0	0	0	0	0	0	0	0	NA	NA	0	1	0	0	0	1	2	1	0	1	0	0	0	0	0	0	0	0	0	0	0	0	1	0	0	0
64	0	2	15	73	NA	1	2	6	1	0	0	0	0	0	0	0	0	0	0	0	0	11200	171	1	0	0	0	0	4	15	0	0	0	1	1	0	0	0	0	1	0	0	1	0	0	1	0	0	0
65	1	2	5	81	2	2	2	6	1	0	0	0	0	0	0	0	0	0	0	0	0	NA	NA	1	0	0	0	0	1	5	1	0	1	0	0	0	0	0	0	0	0	0	0	0	0	1	0	0	0
66	1	2	4	91	1	2	2	6	0	1	0	0	0	0	1	0	0	0	0	0	1	19200	497	0	1	0	0	0	1	4	0	1	0	0	0	0	0	0	0	0	0	0	0	0	0	1	0	0	0
67	1	2	2	68	1	2	2	6	1	0	0	0	0	0	1	0	0	0	0	0	0	NA	165	1	0	0	0	0	1	2	1	0	1	0	0	0	0	0	0	0	0	0	0	0	0	1	0	0	0
68	1	2	11	76	7	2	2	6	1	1	0	1	0	0	1	0	0	0	0	0	1	19300	NA	0	1	0	0	0	2	11	1	1	1	1	1	0	1	0	0	0	0	0	1	0	0	1	0	0	0
69	1	3	9	19	7	1	2	6	0	0	0	0	0	0	0	0	0	0	0	1	0	NA	107	1	0	0	0	0	1	9	1	0	1	0	0	0	0	0	0	0	0	0	0	0	0	1	0	0	0
70	0	3	7	45	1	2	2	6	1	0	0	0	0	0	0	0	0	0	0	0	0	NA	90	1	0	0	0	0	1	7	1	0	1	0	0	0	0	0	0	0	0	0	0	0	0	1	0	0	0
71	1	3	7	78	5	1	2	3	1	1	0	0	0	0	0	0	0	0	0	0	1	25700	NA	1	1	0	0	0	2	7	1	0	1	0	0	0	0	0	0	0	0	0	0	0	0	1	8	0	0
72	1	3	3	98	1	2	1	6	1	1	0	0	0	0	0	0	0	0	0	0	NA	NA	143	1	0	0	0	0	2	1	0	0	0	1	0	0	0	0	0	0	0	1	1	0	0	1	0	0	0
73	1	3	11	70	NA	1	2	6	1	0	0	0	0	0	0	0	0	0	0	0	0	NA	103	1	0	0	0	0	1	11	0	0	0	1	1	0	0	0	0	0	0	0	0	0	0	1	0	0	0
74	0	4	10	53	6	2	2	3	0	0	0	1	1	0	0	0	0	0	0	0	1	16600	NA	1	0	0	0	1	2	10	1	0	1	1	1	0	0	0	0	0	0	0	1	0	1	1	10	10	0
75	1	4	11	66	NA	1	2	6	1	1	0	0	0	0	0	0	0	0	0	0	1	15300	55	1	1	0	0	0	2	11	0	0	0	1	0	0	0	0	0	0	0	1	0	0	0	0	0	0	0
76	1	4	9	60	1	2	2	1	1	0	0	0	0	0	0	0	0	0	0	0	0	6300	130	1	0	0	0	0	2	9	1	0	2	0	0	0	0	0	0	0	0	0	0	0	1	1	9	0	0
77	1	4	8	90	1	2	2	6	1	1	1	0	0	1	1	0	0	0	0	NA	1	16200	149	1	0	0	0	0	2	8	1	1	1	1	1	0	1	0	0	0	0	0	1	0	1	1	8	0	0
78	1	4	15	84	1	1	2	6	1	1	0	1	0	1	1	0	0	0	0	0	1	19400	NA	0	1	0	0	0	3	15	1	1	2	1	1	0	1	0	0	0	0	0	1	0	1	1	14	0	0
79	1	2	8	74	2	2	2	6	1	1	0	0	0	0	1	0	0	0	0	0	1	22300	431	0	0	0	0	0	2	8	0	1	0	0	0	0	0	0	0	0	0	0	0	0	1	1	8	0	0
80	0	1	4	41	2	2	2	4	1	1	0	0	0	0	0	0	0	0	0	0	0	6900	NA	1	0	0	0	0	2	4	1	0	1	0	0	0	0	0	0	0	0	0	0	0	1	1	3	0	0
81	0	2	11	20	3	1	2	1	1	1	0	0	0	0	0	0	0	0	0	1	1	20400	NA	0	0	0	0	0	3	13	1	0	2	0	0	0	0	0	0	0	0	0	0	0	1	1	11	0	0
82	0	1	9	43	5	1	2	1	1	1	0	0	0	0	0	0	1	0	0	0	0	NA	NA	1	0	0	0	0	2	9	1	0	1	0	0	0	0	0	0	0	0	0	0	0	1	1	9	0	0
83	1	4	4	82	1	3	2	5	1	1	1	0	0	0	0	0	0	0	0	0	1	30700	243	0	1	0	0	0	3	4	0	1	0	1	1	0	1	0	0	0	0	0	1	0	1	1	4	0	4
84	1	3	14	48	4	2	1	3	0	1	0	0	0	0	0	0	0	0	0	0	1	19600	324	0	1	0	0	0	1	13	1	0	1	0	0	0	0	0	0	0	0	0	0	0	1	1	13	0	0
85	0	1	25	66	NA	1	2	6	0	1	0	0	1	0	0	0	0	0	0	0	0	7600	NA	0	1	1	0	0	4	25	1	0	2	1	0	1	0	0	0	0	0	1	1	0	1	1	17	0	0
86	0	1	16	94	3	2	2	1	0	0	0	0	0	0	0	0	0	0	0	0	1	15700	NA	1	1	0	0	0	3	16	1	0	2	1	1	0	0	0	0	0	0	0	0	0	1	1	17	0	0
87	0	1	2	87	NA	2	2	6	1	1	0	1	0	0	0	0	0	0	0	0	1	14500	110	0	1	0	0	0	2	2	0	0	0	1	1	0	0	0	0	0	0	0	1	0	1	1	2	0	0
88	0	2	9	78	NA	2	2	6	1	1	0	1	0	0	0	0	0	0	0	0	1	22700	158	0	1	0	0	0	1	10	0	0	0	1	1	0	0	0	0	0	0	1	1	0	1	1	9	0	0
89	1	2	8	77	5	2	2	3	1	1	0	0	0	1	1	0	0	0	0	0	0	NA	187	1	0	0	0	0	2	8	0	1	0	0	0	0	0	0	0	0	0	0	0	0	1	1	9	0	0
90	1	3	4	60	NA	1	1	5	1	1	1	1	0	0	0	0	0	0	0	1	1	18600	NA	0	1	0	0	0	3	4	0	0	0	0	0	0	0	0	0	0	0	0	0	0	1	1	5	0	0
91	0	1	2	82	NA	1	2	6	1	1	0	0	0	0	0	0	0	0	0	0	0	NA	NA	0	1	0	0	0	1	2	0	0	0	1	0	0	1	0	0	0	0	1	1	0	0	0	0	0	0
92	1	2	29	43	8	1	2	5	0	0	0	0	0	0	0	0	0	0	0	0	1	19700	NA	1	0	0	0	0	1	4	1	0	3	0	0	0	0	0	0	0	0	0	0	0	0	0	0	0	0
93	0	3	1	77	NA	2	2	6	1	1	0	1	0	1	0	0	0	0	0	0	1	25500	91	0	1	0	0	0	1	1	0	0	0	1	1	0	0	1	0	0	0	1	1	0	0	0	0	0	0
94	1	3	20	70	5	1	2	5	1	1	0	1	0	0	0	0	0	1	0	0	1	35500	NA	0	0	0	0	0	4	20	1	0	1	1	1	0	0	1	0	0	0	1	1	0	1	1	20	0	0
95	1	2	9	52	4	1	2	6	1	1	0	0	0	0	0	0	0	0	0	0	1	12800	179	0	0	0	0	0	2	9	0	0	0	0	0	0	0	0	0	0	0	0	0	0	1	1	9	0	0
96	0	4	24	35	9	1	2	6	1	1	0	1	1	0	0	0	0	0	0	0	1	29400	NA	0	1	1	0	0	4	24	1	0	1	1	1	0	1	0	0	0	0	0	0	0	0	1	21	7	0
97	1	1	7	86	3	2	2	1	1	0	0	0	0	0	0	0	0	0	0	0	0	7600	114	1	0	0	0	0	2	7	1	0	1	0	0	0	0	0	0	0	0	0	0	0	0	1	7	0	0
98	0	1	5	61	NA	1	2	6	1	1	0	0	0	0	0	0	0	0	0	0	1	29500	177	1	0	0	0	0	2	5	0	0	0	0	0	0	0	0	0	0	0	0	0	0	0	1	5	0	0
99	1	2	7	24	4	1	2	3	1	1	0	0	0	0	0	0	0	0	0	0	1	14900	114	1	0	0	0	0	2	7	1	0	1	0	0	0	0	0	0	0	0	0	0	0	0	1	7	0	0
100	0	2	10	47	NA	1	2	6	0	0	0	0	0	0	0	0	0	0	0	0	0	9400	105	1	0	0	0	0	3	10	0	0	0	1	1	0	0	0	0	0	0	0	0	0	0	1	10	0	0
101	0	2	9	83	4	1	2	1	0	1	0	0	0	0	0	0	0	0	0	0	0	8700	247	1	0	0	0	0	1	9	1	0	1	1	0	0	0	0	0	0	0	1	0	0	0	0	0	0	0
102	0	3	10	57	1	2	1	6	1	1	0	0	0	0	0	0	0	0	0	0	1	11900	NA	0	0	0	0	0	2	10	1	0	1	0	0	0	0	0	0	0	0	0	0	0	0	1	4	0	0
103	1	1	4	78	NA	1	2	6	1	1	0	1	0	1	1	0	0	0	0	0	1	21500	304	0	1	0	0	0	2	4	0	0	0	1	1	0	1	0	0	0	0	0	1	0	0	1	4	0	0
104	1	1	4	60	NA	1	2	6	1	0	0	0	0	0	0	0	0	0	0	0	0	11000	NA	1	0	0	0	0	1	4	0	0	0	0	0	0	0	0	0	0	0	0	0	0	0	1	4	0	0
105	1	1	5	68	1	2	2	6	1	0	0	1	0	0	0	0	0	0	0	0	1	22000	NA	1	1	0	0	0	4	5	0	1	0	1	1	0	1	0	0	0	0	0	1	0	0	1	5	0	0
106	0	4	4	68	1	2	2	6	1	1	1	0	0	1	1	0	0	0	0	0	0	NA	432	0	0	0	0	0	2	4	1	0	1	0	0	0	0	0	0	0	0	0	0	0	0	1	4	0	0
107	0	4	4	81	2	1	2	6	1	1	0	0	0	0	0	0	0	0	0	0	1	17900	NA	0	0	0	0	0	1	4	1	0	1	0	0	0	0	0	0	0	0	0	0	0	0	1	4	0	0
108	0	4	4	72	NA	0	2	6	1	0	0	0	0	0	0	0	0	0	0	0	0	11500	NA	1	0	0	0	0	1	4	0	0	0	0	0	0	0	0	0	0	0	0	0	0	0	1	4	0	0
109	0	2	3	60	NA	1	2	6	1	1	0	0	0	0	0	0	0	0	0	0	1	19600	41	0	1	0	0	0	1	3	0	0	0	1	1	0	0	0	0	0	0	1	1	0	0	1	3	0	0
110	0	2	25	58	1	2	2	3	1	1	0	0	1	0	0	0	0	0	0	0	1	13200	NA	0	0	1	0	0	4	25	1	1	1	1	1	1	0	0	0	0	0	0	0	0	0	1	25	0	0
111	0	1	2	45	1	3	2	6	0	0	0	0	0	0	0	0	0	0	0	1	0	1600	NA	1	1	0	0	0	2	3	0	1	0	1	1	0	0	0	0	0	0	1	1	0	0	1	3	0	0
112	1	2	8	94	NA	0	2	6	0	0	0	0	0	0	0	0	0	0	0	0	1	14700	NA	1	0	0	0	0	3	8	0	0	0	0	0	0	0	0	0	0	0	0	0	0	0	1	8	0	0
113	0	3	2	78	1	0	2	3	0	1	0	0	0	0	0	0	0	0	0	0	0	9000	133	1	0	0	0	0	1	2	1	0	0	0	0	0	0	0	0	0	0	0	0	0	0	1	2	0	0
114	1	2	28	71	2	2	2	6	1	1	1	0	0	0	0	0	0	0	0	0	0	9000	180	1	0	0	0	0	4	28	1	1	2	1	0	0	0	0	0	0	0	1	0	0	0	1	28	0	0
115	0	1	4	67	3	2	2	6	1	1	1	0	0	0	1	0	0	0	0	0	0	NA	144	1	0	0	0	0	2	4	0	1	0	0	0	0	0	0	0	0	0	0	0	0	0	1	4	0	0
116	1	1	3	63	NA	1	2	6	1	0	0	0	0	0	0	0	0	0	0	0	0	7200	NA	1	0	0	0	0	2	3	0	0	0	0	0	0	0	0	0	0	0	0	0	0	0	1	3	0	0
117	1	1	8	54	NA	1	2	1	1	1	0	0	0	0	0	0	0	0	0	1	1	41600	NA	0	1	0	0	0	1	8	0	0	0	0	0	0	0	0	0	0	0	0	0	0	0	1	8	0	0
118	1	1	18	73	3	2	2	3	1	1	0	0	0	0	0	0	0	0	0	0	1	16800	99	1	1	0	0	0	3	18	1	0	3	0	0	0	0	0	0	0	0	0	0	0	0	1	18	0	0
119	1	1	12	69	NA	1	2	1	1	1	0	0	0	0	0	0	0	0	0	0	1	13500	82	1	0	0	0	0	2	12	0	0	0	0	0	0	0	0	0	0	0	0	0	0	0	1	12	9	0
120	1	2	8	62	NA	1	2	6	0	0	0	1	0	0	0	0	0	0	0	0	1	21000	77	1	1	0	0	0	1	8	0	0	0	1	1	0	0	0	0	0	0	0	1	0	0	0	0	0	0
121	1	4	7	89	2	2	1	4	0	1	0	0	0	0	0	0	0	0	0	0	0	NA	NA	0	0	0	0	0	1	7	1	0	1	0	0	0	0	0	0	0	0	0	0	0	0	1	7	0	0
122	1	2	12	98	2	2	2	3	0	1	0	1	0	0	1	0	0	0	0	0	1	12400	95	1	1	0	0	0	2	12	0	1	0	1	1	0	0	0	0	0	0	0	1	0	0	1	12	0	0
123	1	4	14	65	NA	1	2	6	1	1	0	0	0	0	0	0	0	0	0	0	1	23900	NA	1	0	0	0	0	1	14	0	0	0	0	0	0	0	0	0	0	0	0	0	0	0	1	14	0	0
124	1	2	7	67	4	2	2	1	0	0	0	0	0	0	0	0	0	0	0	0	0	5800	75	1	0	0	0	0	2	7	1	0	1	0	0	0	0	0	0	0	0	0	0	0	0	1	7	0	0
125	1	4	2	48	NA	0	2	6	0	0	0	0	0	0	0	0	0	0	0	0	0	NA	NA	1	0	0	0	0	1	2	0	0	0	0	0	0	0	0	0	0	0	0	0	0	0	1	2	0	0
126	1	2	6	59	4	2	2	3	1	0	0	0	0	0	0	0	0	0	0	0	0	9700	90	1	0	0	0	0	2	5	1	0	0	0	0	0	0	0	0	0	0	0	0	0	0	1	6	0	0
127	1	1	7	46	NA	0	2	6	1	1	1	0	0	0	0	0	0	0	0	1	1	12700	NA	1	0	0	0	0	1	8	0	0	0	0	0	0	0	0	0	0	0	0	0	0	0	1	7	0	0
128	1	4	10	83	3	1	2	6	1	1	0	0	0	0	0	0	0	0	0	0	0	NA	NA	1	0	0	0	0	2	10	1	0	1	0	0	0	0	0	0	0	0	0	0	0	0	1	10	10	0
129	1	1	4	62	NA	1	2	6	0	0	0	0	0	0	0	0	0	0	0	0	0	NA	NA	1	0	0	0	0	1	4	0	0	0	0	0	0	0	0	0	0	0	0	0	0	0	1	4	0	0
130	1	2	5	53	NA	1	2	6	1	1	0	0	0	0	0	0	0	0	0	0	0	NA	314	0	0	0	0	0	2	5	0	0	0	0	0	0	0	0	0	0	0	0	0	0	0	1	5	0	0
131	1	2	10	60	NA	1	2	6	1	1	0	1	0	0	0	0	0	0	0	0	0	7500	334	0	0	0	0	0	1	10	0	0	0	0	0	0	0	0	0	0	0	0	0	0	0	1	10	0	0
132	1	1	25	34	1	1	2	6	1	0	0	0	0	0	0	0	0	0	0	0	1	29300	119	1	0	0	0	0	1	17	1	0	2	0	0	0	0	0	0	0	0	0	0	0	0	1	15	0	0
133	1	4	8	75	NA	1	2	3	0	1	0	0	0	0	0	0	0	0	0	0	0	11800	202	0	0	0	0	0	1	8	0	0	0	0	0	0	0	0	0	0	0	0	0	0	0	1	8	9	0
134	1	4	6	104	NA	1	2	6	0	1	1	0	0	0	0	0	0	0	0	0	1	13100	249	1	0	0	0	0	1	6	0	0	0	0	0	0	0	0	0	0	0	0	0	0	0	1	6	0	0
135	0	3	150	29	1	3	2	3	0	0	0	1	1	0	0	0	0	0	0	0	1	30900	NA	1	1	0	0	0	3	22	1	0	1	1	1	0	1	0	0	0	0	1	0	0	0	1	150	0	0
136	0	2	6	86	1	2	2	3	0	1	1	0	0	0	0	0	0	0	0	0	0	NA	85	0	0	0	0	0	1	6	1	0	1	0	0	0	0	0	0	0	0	0	0	0	0	1	6	0	0
137	1	4	6	62	NA	1	2	6	0	1	0	0	0	0	0	0	0	0	0	0	1	15400	296	0	0	0	0	0	2	6	1	0	1	0	0	0	0	0	0	0	0	0	0	0	0	1	6	0	0
138	1	4	6	62	4	1	2	6	1	1	1	0	0	0	0	0	0	0	0	0	0	6600	229	0	0	0	0	0	1	6	1	0	6	0	0	0	0	0	0	0	0	0	0	0	0	1	4	1	0
139	1	4	2	60	1	1	2	6	0	1	0	0	0	0	0	0	0	0	0	0	0	8500	NA	1	0	0	0	0	2	2	1	0	1	0	0	0	0	0	0	0	0	0	0	0	0	1	2	0	0
140	1	4	7	72	1	2	2	6	1	1	0	0	0	0	0	0	0	0	0	0	0	7100	NA	1	0	0	0	0	2	7	1	0	1	0	0	0	0	0	0	0	0	0	0	0	0	1	7	0	0
141	0	4	7	67	3	2	2	3	0	1	1	0	1	0	0	0	0	0	0	0	0	8400	238	1	0	0	0	0	2	4	1	0	2	0	0	0	0	0	0	0	0	0	0	0	0	1	6	0	0
142	1	4	18	79	6	1	2	3	1	1	1	0	0	0	0	0	0	0	0	0	0	10000	355	0	1	0	0	0	3	17	1	0	1	1	0	0	0	1	0	0	0	0	1	0	0	1	17	0	0
143	0	4	3	56	2	1	2	3	1	0	0	0	0	0	0	0	0	0	0	0	0	10500	135	1	0	0	0	0	2	3	1	0	1	0	0	0	0	0	0	0	0	0	0	0	0	1	3	0	0
144	0	4	17	58	2	2	2	6	1	1	0	0	0	0	0	0	0	0	0	0	0	33700	NA	1	0	0	0	0	3	17	1	0	2	0	0	0	0	0	0	0	0	0	0	0	0	1	17	0	0
145	1	4	5	63	2	1	2	6	0	1	0	0	0	0	0	0	0	0	0	0	0	6320	99	0	0	0	0	0	2	5	1	0	1	0	0	0	0	0	0	0	0	0	0	0	0	1	4	0	0
146	0	4	5	68	1	2	2	6	1	1	0	1	0	0	0	0	0	0	0	0	1	28900	481	0	0	0	0	0	2	5	0	1	0	0	0	0	0	0	0	0	0	0	0	0	0	1	5	0	0
147	1	1	18	88	1	2	1	4	1	1	0	0	0	0	0	0	0	0	0	0	1	13000	106	1	1	0	0	0	2	18	1	0	2	1	0	0	0	0	0	0	0	1	0	0	0	1	18	0	0
148	0	1	6	47	4	1	2	3	0	1	0	0	0	0	0	0	0	0	0	0	0	2100	296	0	0	0	0	0	2	6	1	0	1	0	0	0	0	0	0	0	0	0	0	0	0	1	6	0	0
149	1	1	12	77	NA	1	2	6	1	1	0	0	0	0	0	0	0	0	0	1	1	28000	202	0	0	0	0	0	2	10	0	0	0	0	0	0	0	0	0	0	0	0	0	0	0	1	12	0	0
150	0	1	5	61	3	1	2	3	0	1	0	0	0	0	0	0	0	0	0	0	0	9500	142	1	0	0	0	0	2	5	1	0	1	0	0	0	0	0	0	0	0	0	0	0	0	1	5	0	0
151	1	1	6	91	NA	1	2	5	1	1	0	1	0	0	1	0	0	0	0	0	1	18800	209	0	0	0	0	0	2	6	0	0	0	0	0	0	0	0	0	0	0	0	0	0	0	1	6	0	0
152	1	1	35	82	2	2	2	6	1	1	0	1	0	0	1	0	0	0	0	0	1	14500	346	0	1	0	0	0	4	35	1	1	1	1	1	0	0	0	0	0	0	1	1	0	0	1	32	0	0
153	0	1	7	68	1	2	2	3	0	1	0	0	0	0	1	0	0	0	0	0	1	15500	163	0	1	0	0	0	2	7	0	1	0	0	0	0	0	0	0	0	0	0	0	0	0	1	7	0	0
154	0	1	3	67	1	1	2	6	1	1	1	0	0	0	0	0	0	0	0	0	0	11200	111	1	0	0	0	0	2	3	1	0	1	0	0	0	0	0	0	0	0	0	0	0	0	1	3	0	0
155	1	1	15	68	2	1	2	6	1	1	0	1	0	0	0	0	0	0	0	0	1	24000	328	0	0	0	0	0	2	15	1	0	2	1	0	0	0	0	0	0	0	1	0	0	0	1	15	0	0
156	0	1	17	52	NA	2	2	3	1	0	1	0	1	1	0	0	0	0	0	0	1	16700	120	1	0	0	0	0	2	17	1	0	1	1	1	0	0	0	0	0	0	0	0	0	0	1	17	0	0
157	1	1	1	70	NA	1	2	6	0	1	0	1	0	0	0	0	0	0	0	0	0	3300	99	0	1	0	0	0	2	1	0	0	0	1	1	0	0	0	0	0	0	0	1	0	0	1	1	0	0
158	0	1	10	63	NA	1	2	6	0	1	0	0	1	0	0	0	0	0	0	0	1	21100	130	0	0	1	0	0	2	10	0	0	0	0	0	0	0	0	0	0	0	0	0	0	0	1	10	0	0
159	1	1	11	56	1	2	2	6	1	1	1	0	0	0	0	0	0	0	0	0	0	11300	121	1	0	0	0	0	2	11	1	0	2	0	0	0	0	0	0	0	0	0	0	0	0	1	11	0	0
160	0	1	8	78	1	1	2	6	1	0	0	0	0	1	1	0	0	0	0	0	1	22900	165	0	0	0	0	0	2	8	0	1	0	0	0	0	0	0	0	0	0	0	0	0	0	1	8	0	0
161	1	1	7	96	4	1	2	3	1	0	0	1	0	0	0	0	0	0	0	0	1	12800	148	1	0	0	0	0	2	7	1	0	1	0	0	0	0	0	0	0	0	0	0	0	0	1	7	0	0
162	0	1	13	36	4	1	2	4	0	0	0	0	0	0	0	0	0	0	0	0	1	23000	NA	1	0	0	0	0	3	13	1	0	1	0	0	0	0	0	0	0	0	0	0	0	0	1	13	13	0
163	1	2	6	74	2	2	2	6	1	1	0	1	0	0	0	0	0	0	0	0	1	28000	98	0	1	0	0	0	2	6	1	0	1	1	1	0	1	0	0	0	0	1	1	0	0	1	6	6	0
164	1	2	4	52	1	2	2	3	0	0	0	0	0	0	0	0	0	0	0	0	0	10300	101	1	0	0	0	0	2	4	1	0	1	0	0	0	0	0	0	0	0	0	0	0	0	1	4	0	0
165	1	2	9	66	2	2	2	3	1	1	1	0	0	0	0	0	0	0	0	0	1	13900	875	0	0	0	0	0	2	9	1	0	2	0	0	0	0	0	0	0	0	0	0	0	0	1	9	0	0
166	1	2	11	95	3	2	2	3	1	0	0	1	0	0	0	0	0	0	0	0	1	14000	NA	0	1	0	0	0	3	11	1	0	1	1	1	0	0	0	0	0	0	1	0	0	0	1	11	0	0
167	1	2	11	58	NA	1	2	3	1	1	0	0	0	0	0	0	0	0	0	1	1	40300	NA	0	1	0	0	0	2	11	1	0	1	0	0	0	0	0	0	0	0	0	0	0	0	1	11	0	0
168	1	2	2	83	1	1	2	3	1	0	0	0	0	1	0	0	0	0	0	0	0	8500	98	1	0	0	0	0	2	2	1	0	1	0	0	0	0	0	0	0	0	0	0	0	0	1	2	0	0
169	0	2	8	70	4	2	2	6	1	1	0	0	0	1	1	0	0	0	0	0	0	9700	53	0	0	0	0	0	2	6	0	1	0	1	0	0	0	0	0	0	0	1	0	0	0	1	6	0	0
170	0	2	9	73	1	1	2	6	1	1	0	0	0	0	0	0	0	0	0	0	1	36300	NA	0	1	0	0	0	2	9	1	0	1	0	0	0	0	0	0	0	0	0	0	0	0	1	9	0	9
171	1	2	10	60	3	2	2	3	1	1	0	1	0	0	1	0	0	0	0	0	0	NA	441	0	0	0	0	0	2	10	0	1	0	1	1	0	0	0	0	0	0	1	0	0	0	1	10	0	0
172	1	2	11	85	NA	2	2	4	0	0	0	0	0	0	1	0	0	0	0	0	1	13400	134	0	0	0	0	0	2	11	1	1	1	1	1	0	0	0	0	0	0	0	0	0	0	1	11	0	0
173	1	2	5	68	NA	1	2	6	1	0	0	0	0	0	0	0	0	0	0	0	0	8200	108	1	0	0	0	0	1	5	0	0	0	0	0	0	0	0	0	0	0	0	0	0	0	1	5	0	0
174	0	2	9	56	NA	1	2	6	1	1	0	0	0	0	0	0	0	0	0	0	0	10200	260	1	0	0	0	0	2	9	0	0	0	0	0	0	0	0	0	0	0	0	0	0	0	1	9	0	0
175	1	2	11	35	2	2	2	6	0	1	0	0	0	0	0	0	0	0	0	1	1	19000	NA	1	1	0	0	0	4	11	1	1	1	1	0	0	1	0	0	0	0	0	0	0	0	1	11	0	0
176	1	2	4	55	2	2	2	3	0	1	0	0	0	0	0	0	0	0	0	0	0	2600	197	0	0	0	0	0	2	4	1	0	1	0	0	0	0	0	0	0	0	0	0	0	0	1	4	0	0
177	1	2	10	85	NA	1	2	6	0	1	0	0	0	0	0	0	0	0	0	0	0	7000	185	0	0	0	0	0	2	10	0	0	0	1	0	0	0	0	0	0	1	0	0	1	0	0	5	10	0
178	1	3	10	15	1	2	1	5	0	0	0	0	0	0	0	0	0	0	0	0	1	13500	NA	1	0	0	0	0	2	10	1	0	1	0	0	0	0	0	0	0	0	0	0	0	0	1	10	0	0
179	1	3	7	76	2	2	2	6	1	1	0	0	0	0	0	0	0	0	0	0	1	14900	69	1	1	0	0	0	1	7	1	0	1	0	0	0	0	0	0	0	0	0	0	0	0	1	7	0	0
180	1	3	13	84	7	1	2	6	0	0	0	0	0	0	0	0	0	0	0	0	1	27700	108	1	1	0	0	0	2	11	1	0	1	0	0	0	0	0	0	0	0	0	0	0	0	1	13	0	0
181	1	4	18	85	4	2	2	6	0	1	0	0	0	0	0	0	0	0	0	0	0	11500	101	0	0	0	0	0	2	18	1	1	1	1	0	0	0	0	0	0	0	1	0	0	0	1	18	0	0
182	1	3	8	88	7	1	2	6	1	1	1	1	0	0	0	0	0	0	0	0	1	12300	289	1	0	0	0	0	2	8	1	0	1	0	0	0	0	0	0	0	0	0	0	0	0	1	8	0	0
183	1	3	12	54	7	1	2	6	0	0	0	0	0	0	0	0	0	0	0	0	1	21000	NA	1	0	0	0	0	2	12	1	0	1	0	0	0	0	0	0	0	0	0	0	0	0	1	11	0	0
184	1	3	13	17	NA	1	2	3	0	0	0	0	0	0	0	0	0	0	0	0	1	21300	NA	1	0	0	0	0	2	13	0	0	0	1	0	0	0	0	0	0	1	0	0	1	0	0	13	0	0
185	1	3	12	79	1	3	2	6	1	1	0	0	0	0	0	0	0	0	0	1	1	35700	154	0	1	0	0	0	4	12	0	1	0	1	0	0	0	0	0	0	0	1	1	0	0	1	12	0	0
186	1	4	32	74	1	3	1	2	0	1	0	1	0	0	0	0	0	0	0	0	1	13800	287	0	1	0	0	0	2	32	1	1	1	1	1	0	0	0	0	0	0	1	0	0	0	1	32	0	0
187	1	4	5	70	2	2	2	6	0	1	0	0	0	1	1	0	0	0	0	0	0	8000	133	1	0	0	0	0	2	5	1	0	1	0	0	0	0	0	0	0	0	0	0	0	0	1	5	0	0
188	0	4	14	62	1	2	2	3	0	0	0	1	1	0	1	0	0	0	0	0	0	8600	NA	1	1	1	0	0	2	14	0	1	0	0	1	1	1	0	0	0	0	0	1	0	0	1	5	0	0
189	0	4	15	84	4	1	2	6	0	1	0	0	0	0	0	0	0	0	0	1	1	13600	129	0	1	0	0	0	3	15	1	0	1	1	1	0	1	0	0	0	0	0	1	0	0	1	15	0	0
190	1	4	5	61	2	1	2	6	0	1	0	0	0	0	0	0	0	0	0	0	1	14500	NA	1	0	0	0	0	2	5	1	0	1	0	0	0	0	0	0	0	0	0	0	0	0	1	5	0	0
191	1	4	6	84	3	2	1	6	0	1	0	0	0	0	0	0	0	0	0	0	0	6700	110	1	0	0	0	0	1	6	1	0	1	0	0	0	0	0	0	0	0	0	0	0	0	1	5	5	0
192	0	4	16	78	6	2	2	5	1	1	0	0	0	0	1	0	0	0	0	0	1	27200	134	1	0	0	0	0	4	12	0	1	0	0	0	0	0	0	0	0	0	0	0	0	0	1	12	0	0
193	1	4	21	90	4	2	2	6	1	1	0	1	0	0	0	0	0	0	0	0	1	19900	282	0	1	0	0	0	3	21	1	0	1	1	1	0	0	0	0	0	0	1	0	0	0	1	21	14	0
194	1	4	5	65	1	2	2	6	1	1	0	1	0	0	0	0	0	0	0	0	1	14700	161	1	1	0	0	0	2	5	1	0	1	0	0	0	0	0	0	0	0	0	0	0	0	1	5	0	0
195	0	4	3	80	1	2	2	6	0	1	1	0	0	0	0	0	0	0	0	0	1	12000	188	1	0	0	0	0	2	3	1	0	0	0	0	0	0	0	0	0	0	0	0	0	0	1	3	0	0
196	1	4	9	78	NA	1	2	6	0	1	0	0	0	0	0	0	0	0	0	0	1	19800	148	0	1	0	0	0	2	9	0	0	0	0	0	0	0	0	0	0	0	0	0	0	0	1	9	0	6
197	1	1	31	70	1	2	2	6	1	1	0	0	0	0	0	0	0	0	0	0	0	10900	330	0	0	0	0	0	4	31	1	0	3	0	0	0	0	0	0	0	0	0	0	0	0	1	31	0	0
198	1	1	3	70	NA	0	2	6	1	1	0	0	0	0	0	0	0	0	0	0	0	6900	NA	1	0	0	0	0	1	3	0	0	0	0	0	0	0	0	0	0	0	0	0	0	0	1	3	0	0
199	0	1	2	81	NA	2	2	6	1	1	0	0	0	0	0	0	0	0	0	0	1	23700	447	0	1	0	0	0	2	2	0	0	0	1	1	0	1	0	0	0	0	1	1	0	0	1	2	2	0
200	1	1	12	59	2	2	2	3	1	1	0	0	0	0	1	0	0	0	0	0	1	16300	533	0	0	0	0	0	2	12	1	1	1	0	0	0	0	0	0	0	0	0	0	0	0	1	12	0	0
201	1	1	5	83	NA	1	2	6	1	0	0	0	0	0	0	0	0	0	0	0	1	18900	139	0	0	0	0	0	2	5	0	0	0	0	0	0	0	0	0	0	0	0	0	0	0	1	5	0	5
202	1	1	9	93	5	2	2	6	1	0	0	1	0	0	1	0	0	0	0	0	0	10500	NA	1	1	0	0	0	2	9	0	1	0	1	1	0	0	0	0	0	0	0	0	0	0	1	9	0	0
203	0	1	5	74	NA	1	2	6	0	1	0	0	0	0	0	0	0	0	0	0	1	21300	122	1	0	0	0	0	2	5	0	0	0	0	0	0	0	0	0	0	0	0	0	0	0	1	5	0	0
204	0	1	8	64	NA	1	2	6	0	1	0	0	0	0	0	0	0	0	0	0	1	27500	169	1	0	0	0	0	2	8	0	0	0	0	0	0	0	0	0	0	0	0	0	0	0	1	8	0	0
205	0	1	3	89	1	2	2	1	1	1	0	0	0	0	1	0	0	0	0	0	1	13100	192	0	1	0	0	0	2	3	0	0	0	1	1	0	1	0	0	0	0	0	1	0	0	1	3	0	0
206	0	1	21	88	1	2	2	6	1	1	0	0	0	0	1	0	0	0	0	0	1	41200	NA	1	1	0	0	0	4	21	1	1	1	1	1	0	1	0	0	0	0	1	1	0	0	1	21	0	0
207	0	1	22	67	2	2	2	6	1	1	0	0	0	0	0	0	0	0	0	0	0	9800	NA	0	0	0	0	0	4	22	1	0	2	0	0	0	0	0	0	0	0	0	0	0	0	1	22	0	0
208	1	1	4	80	1	2	2	6	1	1	0	0	0	0	0	0	0	0	0	0	0	7700	168	1	0	0	0	0	2	4	1	0	1	0	0	0	0	0	0	0	0	0	0	0	0	1	4	0	0
209	0	2	14	91	3	1	2	3	0	1	0	0	0	0	0	0	0	0	0	0	1	17400	128	1	0	0	0	1	3	14	1	0	1	0	0	0	0	0	0	0	0	0	0	0	0	1	14	0	0
210	0	2	12	72	1	1	2	6	0	1	1	0	0	0	0	0	0	0	0	0	0	5700	NA	1	0	0	0	1	2	13	1	0	1	0	0	0	0	0	0	0	0	0	0	0	0	1	13	0	0
211	1	2	3	48	2	1	2	6	1	1	0	0	0	0	0	0	0	0	0	0	0	7100	96	1	0	0	0	0	2	3	1	0	1	0	0	0	0	0	0	0	0	0	0	0	0	1	3	0	0
212	1	2	5	85	2	2	2	6	1	0	0	0	0	0	0	0	0	0	0	0	1	8000	131	1	0	0	0	0	2	5	1	0	1	0	0	0	0	0	0	0	0	0	0	0	0	1	5	0	0
213	1	2	3	73	2	1	2	3	1	1	1	0	0	0	0	0	0	0	0	0	1	20900	149	0	1	0	0	0	2	3	1	0	1	0	0	0	0	0	0	0	0	0	0	0	0	1	3	0	0
214	1	2	19	44	1	2	2	4	1	0	0	0	0	0	0	0	0	0	0	0	0	9200	79	0	0	0	0	1	2	13	1	0	1	0	0	0	0	0	0	0	0	0	0	0	0	1	19	0	0
215	1	2	13	73	4	2	1	6	0	1	0	0	0	0	0	0	0	0	0	0	1	13800	140	1	1	0	0	0	3	13	1	0	1	0	0	0	0	0	0	0	0	0	0	0	0	1	13	0	0
216	0	2	3	83	NA	2	2	6	1	0	0	1	0	0	0	0	0	0	0	1	1	18900	NA	1	1	0	0	0	2	3	1	0	0	1	1	0	1	0	0	0	0	0	1	0	0	1	3	0	0
217	1	2	5	57	2	2	2	5	1	1	0	0	0	0	0	0	0	0	0	0	0	9900	258	0	0	0	0	0	2	5	1	0	1	0	0	0	0	0	0	0	0	0	0	0	0	1	5	0	0
218	1	2	17	85	9	1	2	6	1	0	0	0	0	0	0	0	0	0	0	0	0	10400	88	1	0	0	0	0	2	17	1	0	1	1	1	0	0	0	0	0	0	1	0	0	0	1	17	0	0
219	1	2	4	88	4	1	2	6	1	1	0	0	0	0	0	0	0	0	0	0	0	9200	145	1	0	0	0	0	2	4	1	0	1	0	0	0	0	0	0	0	0	0	0	0	0	1	4	0	0
220	0	2	7	53	NA	1	2	6	0	1	0	0	1	0	0	0	0	0	0	0	0	6700	142	0	0	1	0	0	2	7	0	0	0	1	1	0	0	0	0	0	0	0	0	0	0	1	7	0	0
221	1	2	8	51	NA	1	2	6	0	0	0	0	0	0	0	0	0	0	0	0	1	22200	NA	1	0	0	0	0	2	8	0	0	0	0	0	0	0	0	0	0	0	0	0	0	0	1	8	0	0
222	1	2	12	54	2	2	2	6	0	1	0	0	0	1	1	0	0	0	0	0	1	27100	NA	0	0	0	0	0	7	12	0	1	0	1	0	0	0	1	0	0	0	1	1	0	0	1	12	0	0
223	0	2	12	46	9	1	2	3	1	1	0	0	0	0	0	0	0	0	0	0	1	17900	335	0	1	0	0	0	1	12	1	0	1	0	0	0	0	0	0	0	0	0	0	0	0	1	12	0	0
224	0	2	4	71	1	2	2	1	1	1	0	0	0	0	1	0	1	0	0	0	0	7600	NA	1	0	0	0	0	2	4	1	0	1	0	0	0	0	0	0	0	0	0	0	0	0	1	4	0	0
225	0	2	19	60	6	2	2	6	1	1	0	0	0	0	0	0	0	0	0	0	1	26500	268	0	1	0	0	0	4	19	1	0	2	0	0	0	0	0	0	0	0	0	0	0	0	1	19	0	0
226	1	3	21	45	2	2	2	4	1	1	0	0	0	0	0	0	0	0	0	0	1	20800	372	0	0	0	0	0	2	21	1	0	2	0	0	0	0	0	0	0	0	0	0	0	0	1	21	0	0
227	1	3	15	73	5	2	2	3	1	1	0	0	0	0	1	0	0	0	0	0	1	31400	540	0	1	0	0	0	3	15	1	0	2	0	0	0	0	0	0	0	0	0	0	0	0	1	15	0	0
228	1	3	8	75	NA	1	2	6	0	1	0	0	0	0	0	0	0	0	0	0	0	10600	125	1	0	0	0	0	2	8	0	0	0	0	0	0	0	0	0	0	0	0	0	0	0	1	8	0	0
229	1	3	11	77	8	1	2	3	1	1	0	0	0	0	0	0	0	0	0	0	1	13800	55	1	0	0	0	0	2	11	1	0	1	0	0	0	0	0	0	0	0	0	0	0	0	1	11	0	0
230	1	3	11	70	9	2	2	6	1	1	0	0	0	0	0	0	0	0	0	0	0	10000	431	0	0	0	0	0	2	11	1	0	1	0	0	0	0	0	0	0	0	0	0	0	0	1	11	0	0
231	1	3	15	63	4	2	2	6	1	1	0	0	0	0	1	0	0	0	0	0	1	15300	NA	0	0	0	0	1	2	15	1	1	1	0	0	0	0	0	0	0	0	0	0	0	0	1	15	0	0
232	0	3	6	69	2	2	2	6	1	1	0	0	0	0	1	0	0	0	0	0	1	23800	125	1	0	0	0	0	2	6	1	0	1	0	0	0	0	0	0	0	0	0	0	0	0	1	6	0	6
233	0	3	5	63	2	1	2	6	1	1	0	0	0	0	0	0	0	0	0	0	0	11300	104	1	1	0	0	0	1	5	1	0	1	0	0	0	0	0	0	0	0	0	0	0	0	1	5	0	0
234	0	3	11	52	5	2	2	6	1	1	0	0	0	0	0	0	0	0	0	0	1	16700	369	0	0	0	0	0	2	11	1	0	2	0	0	0	0	0	0	0	0	0	0	0	0	1	11	0	0
235	1	3	3	89	1	1	2	3	1	0	0	1	0	0	0	0	0	0	0	0	0	6100	NA	1	0	0	0	0	2	3	1	0	1	0	0	0	0	0	0	0	0	0	0	0	0	1	3	0	0
236	1	3	3	73	1	1	2	3	0	1	0	0	0	0	0	0	0	0	0	0	0	5600	99	1	0	0	0	0	2	3	1	0	1	0	0	0	0	0	0	0	0	0	0	0	0	1	3	0	0
237	1	3	13	77	10	1	2	6	1	1	0	0	0	0	0	0	0	0	0	0	1	15500	307	0	0	0	0	0	2	13	1	0	1	0	0	0	0	0	0	0	0	0	0	0	0	1	13	0	0
238	1	3	8	62	6	1	2	6	0	1	1	0	0	0	0	0	0	0	0	0	1	12700	237	0	0	0	0	0	1	8	1	0	1	0	0	0	0	0	0	0	0	0	0	0	0	1	8	0	0
239	0	3	3	65	1	2	2	6	1	1	0	0	0	0	0	0	0	0	0	0	0	11400	195	0	1	0	0	0	1	3	1	0	1	0	0	0	0	0	0	0	0	0	0	0	0	1	3	0	0
240	0	3	3	48	1	2	2	6	0	0	0	0	0	0	0	0	0	0	0	0	1	12400	152	1	0	0	0	0	2	3	1	0	1	0	0	0	0	0	0	0	0	0	0	0	0	1	3	3	3
241	0	3	6	56	NA	1	2	6	1	1	0	0	0	0	0	0	0	0	0	0	0	10200	90	1	0	0	0	0	1	6	0	0	0	0	0	0	0	0	0	0	0	0	0	0	0	1	6	0	0
242	0	2	21	33	1	2	2	4	0	1	1	0	0	0	0	0	0	0	0	0	1	46400	84	1	0	0	0	1	4	21	1	0	3	0	0	0	0	0	0	0	0	0	0	0	0	1	21	0	0
243	0	4	14	72	1	2	2	6	1	0	0	1	1	1	0	0	0	0	0	0	0	11600	NA	1	1	1	0	0	4	14	1	0	1	1	1	1	1	1	0	0	0	0	1	0	0	1	14	0	0
244	0	4	11	76	NA	1	2	6	1	1	0	0	0	0	0	0	0	0	0	0	0	8400	230	0	1	0	0	0	3	11	1	0	0	0	0	0	0	0	0	0	0	0	0	0	0	1	11	0	0
245	1	4	43	56	1	2	2	1	1	1	0	1	0	0	0	0	0	0	0	0	1	14100	358	0	1	0	0	1	6	43	1	0	4	1	0	0	0	0	0	0	0	1	0	0	0	1	43	0	0
246	1	4	3	51	1	2	2	6	1	1	0	0	0	0	0	0	0	0	0	0	1	15300	133	0	0	0	0	0	2	3	1	0	2	0	0	0	0	0	0	0	0	0	0	0	0	1	3	0	0
247	0	4	20	39	1	2	2	6	0	1	0	0	0	0	0	0	0	0	0	0	0	10000	82	1	0	0	0	1	4	20	1	0	3	0	0	0	0	0	0	0	0	0	0	0	0	1	20	0	9
248	0	4	7	51	NA	1	2	6	0	0	0	0	0	0	0	0	0	0	0	0	0	6000	119	1	0	0	0	1	2	7	0	0	0	0	0	0	0	0	0	0	0	0	0	0	0	1	7	0	0
249	0	4	3	64	1	2	2	6	0	0	0	0	0	0	0	0	0	0	0	0	0	10000	NA	1	0	0	0	0	2	3	1	0	1	0	0	0	0	0	0	0	0	0	0	0	0	1	3	0	0
250	1	4	10	79	1	3	2	1	1	1	0	1	0	0	1	0	0	0	0	0	1	31300	215	0	1	0	0	0	6	10	0	1	0	1	1	0	1	1	0	0	0	0	1	0	0	1	10	0	5
251	1	1	2	61	NA	2	2	1	1	1	0	1	0	0	0	0	0	0	0	1	1	200000	400	0	1	0	0	0	2	2	0	0	0	1	1	0	1	1	0	0	0	0	1	0	0	1	2	0	0
252	1	1	7	75	1	2	2	1	0	0	0	0	0	0	0	0	0	0	0	0	1	26400	75	1	0	0	0	0	2	7	1	0	1	0	0	0	0	0	0	0	0	0	0	0	0	1	7	0	0
253	1	3	8	89	3	2	2	1	0	1	0	0	0	0	1	0	0	0	0	1	1	22700	196	0	1	0	0	0	2	8	0	1	0	0	0	0	0	0	0	0	0	0	0	0	0	1	8	0	0
254	1	4	14	53	5	1	2	1	1	0	0	1	0	0	0	0	0	0	0	0	1	16100	130	1	0	0	0	0	2	14	1	0	1	1	1	0	0	0	0	0	0	0	0	0	0	1	14	0	0
255	1	4	4	63	2	2	2	1	0	0	0	0	0	0	1	0	0	0	0	0	1	12300	124	1	0	0	0	0	2	4	0	1	0	0	0	0	0	0	0	0	0	0	0	0	0	1	4	0	0
256	1	1	27	79	3	2	2	6	1	1	0	1	0	0	0	0	0	0	0	0	1	13200	92	0	1	0	0	1	7	27	1	1	2	1	1	0	1	1	0	0	0	0	1	0	0	1	27	0	0
257	0	4	7	87	5	2	2	6	1	0	0	1	0	0	1	0	0	0	0	0	1	27500	130	1	1	1	0	0	4	7	0	1	0	1	1	0	1	0	1	0	0	0	1	0	0	1	7	0	0
258	1	3	6	35	2	2	2	4	0	1	0	0	0	0	0	0	0	0	0	0	0	8600	NA	1	0	0	0	0	2	6	1	0	1	0	0	0	0	0	0	0	0	0	0	0	0	1	6	0	0
259	0	4	5	75	3	2	2	6	1	1	0	0	0	0	0	0	0	0	0	0	0	11100	140	1	0	0	0	0	2	5	1	0	1	0	0	0	0	0	0	0	0	0	0	0	0	1	5	0	0
260	1	4	9	59	NA	1	2	1	1	0	0	0	0	0	0	0	0	0	0	0	1	16500	130	1	0	0	0	0	2	7	0	0	0	0	0	0	0	0	0	0	0	0	0	0	0	1	7	0	0
261	1	4	3	82	1	2	2	6	1	1	0	0	0	0	0	0	0	0	0	1	1	370000	87	1	1	0	0	0	2	3	1	0	1	0	0	0	0	0	0	0	0	0	0	0	0	1	3	0	0
262	1	4	3	70	2	2	2	1	1	1	0	0	0	0	0	0	0	0	0	0	0	10300	86	1	0	0	0	0	2	3	1	0	1	0	0	0	0	0	0	0	0	0	0	0	0	1	3	0	0
263	0	4	7	74	2	2	2	6	1	1	0	0	0	0	0	0	0	0	0	1	0	NA	189	1	1	0	0	0	2	7	1	0	1	0	0	0	0	0	0	0	0	0	0	0	0	1	7	0	0
264	1	4	3	83	1	2	2	6	1	1	0	0	0	0	0	0	0	0	0	1	1	37000	87	1	1	0	0	0	2	3	1	0	1	0	0	0	0	0	0	0	0	0	0	0	0	1	3	0	0
265	1	4	6	45	2	1	2	6	1	0	0	0	0	0	0	0	0	0	0	0	1	34100	272	1	0	0	0	0	2	6	1	0	1	0	0	0	0	0	0	0	0	0	0	0	0	1	6	0	0
266	1	4	4	80	2	2	2	6	0	1	0	0	0	0	1	0	0	0	0	0	0	6800	NA	1	0	0	0	0	2	4	1	0	1	0	0	0	0	0	0	0	0	0	0	0	0	1	4	0	0
267	0	4	3	80	2	1	2	6	0	1	0	0	0	0	0	0	0	0	0	0	1	15100	135	1	0	0	0	0	2	3	1	0	1	0	0	0	0	0	0	0	0	0	0	0	0	1	3	0	0
268	1	4	11	80	1	2	2	6	1	1	0	0	0	0	1	0	0	0	0	0	1	16200	511	0	1	0	0	0	2	11	1	1	3	0	0	0	0	0	0	0	0	0	0	0	0	1	11	0	0
269	1	4	6	65	3	2	2	6	0	0	0	0	0	0	0	0	0	0	0	0	1	13900	93	1	0	0	0	0	2	6	1	0	1	0	0	0	0	0	0	0	0	0	0	0	0	1	6	0	0
270	1	4	7	75	5	1	2	6	0	1	0	0	0	0	0	0	0	0	0	0	1	28800	147	1	0	0	0	0	2	7	1	0	1	0	0	0	0	0	0	0	0	0	0	0	0	1	7	0	0
271	0	3	34	65	9	2	2	6	1	1	0	1	0	0	0	0	0	0	0	0	1	16800	42	1	0	0	0	1	6	34	1	1	2	1	1	0	0	0	0	0	0	0	1	0	0	1	34	0	10
272	0	1	68	68	1	2	1	6	0	1	0	0	0	0	0	0	0	0	0	0	0	5200	NA	1	0	0	0	0	2	6	1	0	1	0	0	0	0	0	0	0	0	0	0	0	0	1	6	0	0
273	1	1	4	73	NA	1	2	6	1	1	0	0	0	0	0	0	0	0	0	0	1	12000	123	1	0	0	0	0	2	4	0	0	0	0	0	0	0	0	0	0	0	0	0	0	0	1	4	0	0
274	0	1	10	43	1	2	2	6	1	1	0	0	0	0	0	0	0	0	0	0	1	33900	NA	1	0	1	0	0	2	10	1	0	1	1	0	1	0	0	0	0	0	0	0	0	0	1	10	0	10
275	0	2	8	69	NA	2	2	6	1	1	0	1	1	0	0	0	0	0	0	0	0	6900	NA	1	1	0	0	0	2	8	0	0	0	1	1	0	0	0	0	0	0	0	1	0	0	1	8	0	0
276	1	1	3	77	1	1	2	6	1	0	0	0	0	0	0	0	0	0	0	0	0	6200	120	1	0	0	0	0	2	3	1	0	1	0	0	0	0	0	0	0	0	0	0	0	0	0	0	0	0
277	0	1	4	55	1	1	2	6	1	1	0	0	0	0	0	0	0	0	0	0	0	11000	292	1	0	0	0	0	2	4	1	0	1	0	0	0	0	0	0	0	0	0	0	0	0	1	4	0	0
278	1	1	4	84	2	1	2	6	0	0	0	0	0	0	0	0	0	0	0	0	1	12500	112	0	0	0	0	0	2	4	1	0	1	0	0	0	0	0	0	0	0	0	0	0	0	1	4	0	0
279	0	1	4	60	2	1	2	1	1	1	0	0	0	1	0	0	0	0	0	0	1	15100	89	1	0	0	0	0	2	4	1	0	1	0	0	0	0	0	0	0	0	0	0	0	0	1	4	0	0
280	0	3	32	78	1	2	2	6	0	1	0	0	0	0	0	0	0	0	0	0	1	25300	NA	1	1	0	0	1	5	32	1	1	5	1	1	0	0	0	0	0	0	0	0	0	0	1	34	0	3
281	1	1	10	80	2	2	2	6	1	0	0	0	0	0	0	0	0	0	0	0	0	5800	NA	1	0	0	0	0	2	10	1	0	2	0	0	0	0	0	0	0	0	0	0	0	0	1	10	0	0
282	1	1	5	86	2	2	2	6	1	1	0	0	0	0	0	0	0	0	0	0	1	16700	NA	1	1	0	0	0	2	4	1	0	1	0	0	0	0	0	0	0	0	0	0	0	0	1	4	0	0
283	1	1	8	63	NA	1	2	6	1	1	1	0	0	0	0	0	0	0	0	0	0	11100	193	0	0	0	0	0	2	8	0	0	0	0	0	0	0	0	0	0	0	0	0	0	0	1	8	0	0
284	1	1	3	54	1	2	1	6	0	1	0	0	0	0	0	0	0	0	0	1	1	52000	183	1	0	0	0	0	2	3	0	1	0	0	0	0	0	0	0	0	0	0	0	0	0	1	3	0	3
285	1	1	12	36	10	1	2	6	0	0	0	0	0	0	0	0	0	0	0	0	1	14900	89	1	0	0	0	0	1	12	1	0	1	0	0	0	0	0	0	0	0	0	0	0	0	1	12	0	0
286	0	1	7	71	1	2	2	6	1	1	0	0	0	0	0	0	0	0	0	0	1	21700	304	0	0	0	0	0	2	7	1	1	1	0	0	0	0	0	0	0	0	0	0	0	0	1	7	0	0
287	1	2	9	74	4	1	2	6	0	1	0	0	0	0	0	0	0	0	0	0	0	11000	164	0	0	0	0	1	2	9	1	0	1	0	0	0	0	0	0	0	0	0	0	0	0	1	9	0	9
288	1	2	4	82	NA	1	2	6	0	1	0	0	0	0	0	0	0	0	0	1	1	14400	NA	1	0	0	0	0	2	3	0	0	0	1	1	0	0	0	0	0	0	0	1	0	0	1	3	0	0
289	0	2	5	13	2	2	2	4	0	0	0	0	0	0	0	0	0	0	0	0	0	7700	NA	1	0	0	0	0	2	5	1	0	1	0	0	0	0	0	0	0	0	0	0	0	0	1	5	0	5
290	1	2	14	45	2	2	2	5	1	1	0	1	0	0	0	0	0	1	0	0	1	17600	NA	1	0	0	0	0	3	11	1	0	2	0	0	0	0	0	0	0	0	0	0	0	0	1	14	0	5
291	0	2	4	70	1	2	2	6	1	1	0	0	0	0	0	0	0	0	0	0	0	7400	NA	1	0	0	0	0	2	4	1	0	1	0	0	0	0	0	0	0	0	0	0	0	0	1	4	0	4
292	0	2	26	65	2	2	2	6	1	1	0	0	0	1	0	0	0	0	0	1	1	23600	143	0	1	0	0	0	2	22	1	1	1	1	1	0	1	0	0	0	0	1	1	1	1	1	22	0	22
293	0	2	9	60	7	2	2	3	1	1	0	1	0	0	0	0	0	0	0	0	1	16700	399	0	0	0	0	0	2	9	0	1	0	0	0	0	0	0	0	0	0	0	0	0	0	1	9	0	0
294	0	2	3	64	1	1	2	1	0	0	0	0	0	1	0	0	0	0	0	0	0	7200	NA	1	0	0	0	0	2	3	1	0	1	0	0	0	0	0	0	0	0	0	0	0	0	1	3	0	0
295	1	1	6	84	4	1	2	6	0	0	0	0	0	0	0	0	0	0	0	0	1	43200	109	1	0	0	0	0	1	6	1	0	1	0	0	0	0	0	0	0	0	0	0	0	0	1	6	0	0
296	0	1	2	85	NA	1	2	1	1	0	0	0	0	0	0	0	0	0	0	0	1	14600	NA	1	0	0	0	0	2	2	0	0	0	0	0	0	0	0	0	0	0	0	0	0	0	1	2	0	0
297	0	4	4	52	2	2	2	1	0	0	0	0	0	1	0	0	0	0	0	0	1	31500	NA	1	0	0	0	0	2	4	1	0	1	0	0	0	0	0	0	0	0	0	0	0	0	1	4	0	0
298	1	2	20	74	13	1	2	5	0	1	1	0	0	0	0	0	0	0	0	0	1	48000	116	1	1	0	0	0	2	20	1	0	1	0	0	0	0	0	0	0	0	0	0	1	1	0	20	0	0
299	0	2	19	61	1	2	1	4	1	1	0	0	0	0	0	0	0	0	0	1	1	24200	296	0	0	0	0	1	4	19	1	1	1	0	0	0	0	0	0	0	0	0	0	0	0	1	19	0	0
300	0	2	5	39	3	1	2	4	0	0	0	0	0	0	0	0	0	0	0	0	1	17400	135	1	0	0	0	0	2	5	1	0	1	0	0	0	0	0	0	0	0	0	0	0	0	1	5	0	0
301	0	2	4	62	2	1	2	6	1	0	0	0	0	0	0	0	0	0	0	0	0	10000	NA	1	0	0	0	0	2	4	1	0	1	0	0	0	0	0	0	0	0	0	0	0	0	1	4	0	0
302	0	3	8	64	1	2	2	6	1	0	0	0	0	0	0	0	0	0	0	0	1	13000	NA	1	0	0	0	0	2	7	1	0	2	0	0	0	0	0	0	0	0	0	0	0	0	1	7	0	0
303	1	1	20	70	5	1	2	6	1	1	0	1	0	0	0	0	0	0	0	0	1	14800	146	0	0	0	0	1	4	20	1	0	1	1	0	0	0	0	0	0	0	1	0	0	0	1	20	0	10
304	0	3	16	56	1	2	2	1	0	1	0	0	0	1	0	0	0	0	0	0	0	25700	288	1	0	0	0	1	4	16	1	1	2	1	1	0	0	0	0	0	0	0	0	0	0	1	16	0	9
305	1	3	3	59	NA	1	2	1	0	0	0	0	1	1	1	0	0	0	0	0	1	12700	91	1	0	0	0	0	2	3	0	0	0	1	1	0	0	0	0	0	0	0	1	0	0	1	3	3	0
306	1	3	3	53	1	2	2	1	1	0	0	0	0	0	0	0	0	0	0	0	0	NA	126	1	0	0	0	0	2	3	1	0	1	0	0	0	0	0	0	0	0	0	0	0	0	1	3	0	0
307	1	3	14	56	5	2	2	1	1	1	0	0	0	0	0	0	0	0	0	0	1	23300	NA	0	1	0	0	0	2	14	1	0	1	1	0	0	0	1	0	0	0	1	1	0	0	1	14	0	14
308	1	3	4	90	3	2	2	1	1	0	0	0	0	1	1	0	0	0	0	0	1	20100	96	1	0	0	0	0	2	4	0	1	0	0	0	0	0	0	0	0	0	0	0	0	0	1	3	0	4
[truncated: 19 more columns]

## Sheet: Planilha2
Diagnostico	Leucocitose	Gli_contro	Dias	Sim_nao	Obito	Obesidade
1	sim	nao	8	anao	anao	anao
1	sim	nao	3	sim	sim	anao
0	sim	asim	8	anao	anao	anao
0	sim	nao	8	anao	anao	anao
0	anao	asim	11	anao	anao	anao
1	sim	nao	24	anao	anao	anao
0	anao	nao	12	anao	anao	sim
0	anao	asim	7	anao	anao	anao
0	anao	asim	9	anao	anao	anao
1	anao	asim	14	anao	anao	anao
0	sim	asim	10	anao	anao	anao
1	anao	asim	3	anao	anao	sim
1	anao	asim	7	anao	anao	anao
1	sim	nao	8	anao	anao	anao
0	anao	asim	8	anao	anao	anao
0	anao	nao	4	anao	anao	anao
1	sim	nao	5	sim	anao	anao
1	sim	nao	27	anao	anao	sim
1	sim	asim	39	sim	anao	anao
1	sim	asim	10	anao	anao	anao
1	sim	asim	25	sim	anao	anao
0	anao	nao	4	anao	anao	anao
1	sim	nao	26	sim	sim	anao
0	anao	asim	6	anao	anao	anao
0	sim	asim	11	anao	anao	anao
0	sim	nao	17	anao	anao	anao
0	sim	asim	4	anao	anao	anao
1	sim	nao	11	sim	anao	anao
1	anao	asim	14	anao	anao	sim
1	sim	asim	22	sim	anao	anao
1	sim	asim	8	sim	anao	anao
0	anao	asim	2	anao	anao	anao
1	sim	nao	31	sim	sim	anao
0	sim	asim	4	anao	anao	anao
1	sim	nao	28	sim	anao	anao
1	sim	nao	7	anao	anao	anao
0	sim	asim	10	anao	anao	anao
0	anao	asim	4	anao	anao	sim
1	sim	nao	14	anao	anao	anao
1	anao	nao	11	anao	anao	anao
1	anao	asim	9	anao	anao	anao
1	anao	asim	6	anao	anao	sim
1	sim	nao	12	sim	anao	sim
0	anao	asim	4	anao	anao	anao
1	sim	nao	15	sim	anao	anao
0	anao	asim	8	anao	anao	anao
0	sim	asim	12	sim	anao	sim
1	sim	nao	12	anao	anao	anao
1	sim	asim	36	sim	anao	anao
1	sim	asim	5	sim	anao	anao
1	sim	asim	1	sim	sim	anao
1	sim	nao	10	anao	anao	anao
0	anao	nao	13	anao	anao	anao
0	anao	nao	6	anao	anao	sim
1	anao	asim	12	sim	anao	anao
0	anao	nao	9	anao	anao	anao
1	sim	nao	12	sim	sim	anao
0	sim	nao	16	sim	anao	anao
0	sim	asim	9	anao	anao	anao
0	anao	asim	4	anao	anao	anao
1	sim	asim	5	anao	anao	anao
0	anao	asim	8	anao	sim	anao
1	sim	nao	11	sim	anao	anao
0	anao	asim	11	sim	anao	anao
1	sim	nao	5	anao	anao	sim
1	sim	nao	11	sim	sim	sim
1	anao	nao	18	sim	anao	sim
1	sim	nao	31	anao	anao	anao
0	anao	asim	3	sim	anao	anao
0	sim	asim	10	anao	anao	anao
0	anao	nao	3	anao	anao	anao
0	sim	asim	5	anao	anao	anao
0	sim	nao	6	anao	anao	anao
0	sim	nao	24	sim	anao	anao
1	sim	nao	8	anao	anao	anao
1	anao	nao	5	anao	anao	anao
1	NA	nao	4	anao	anao	anao
1	sim	nao	3	sim	anao	anao
1	anao	asim	7	sim	anao	anao
1	sim	asim	16	anao	anao	anao
0	sim	nao	13	sim	anao	sim
1	anao	nao	30	anao	anao	anao
0	anao	asim	6	anao	anao	sim
1	sim	nao	69	sim	anao	anao
0	anao	nao	6	anao	anao	anao
0	sim	asim	9	anao	anao	anao
1	NA	nao	5	anao	anao	sim
0	sim	nao	6	sim	sim	anao
0	anao	asim	16	anao	anao	anao
0	sim	asim	6	sim	anao	anao
1	sim	nao	1	sim	sim	anao
1	sim	asim	3	anao	anao	sim
0	anao	asim	4	anao	anao	anao
0	anao	asim	6	anao	anao	anao
1	sim	asim	3	anao	anao	anao
1	sim	nao	6	sim	sim	anao
0	anao	nao	6	sim	anao	sim
0	sim	nao	4	sim	sim	anao
1	anao	nao	2	anao	anao	sim
0	anao	asim	15	sim	sim	anao
1	anao	asim	5	anao	anao	anao
1	sim	nao	4	anao	anao	anao
1	anao	asim	2	anao	anao	anao
1	sim	nao	11	sim	sim	anao
0	anao	asim	9	anao	anao	anao
1	anao	asim	7	anao	anao	anao
0	sim	asim	7	anao	anao	anao
1	NA	asim	1	sim	sim	anao
0	anao	asim	11	sim	anao	anao
1	sim	asim	10	sim	sim	anao
0	sim	asim	11	sim	anao	anao
1	anao	asim	9	anao	anao	anao
1	sim	asim	8	sim	sim	sim
0	sim	nao	15	sim	sim	anao
1	sim	nao	8	anao	anao	anao
1	anao	asim	4	anao	anao	anao
0	sim	nao	13	anao	anao	anao
0	anao	asim	9	anao	anao	anao
1	sim	nao	4	sim	sim	sim
1	sim	nao	13	anao	anao	anao
0	anao	nao	25	sim	sim	anao
1	sim	asim	16	sim	anao	anao
1	sim	nao	2	sim	sim	anao
1	sim	nao	10	sim	sim	anao
1	anao	asim	8	anao	anao	anao
0	sim	nao	4	anao	anao	sim
0	anao	nao	2	sim	sim	anao
0	sim	asim	4	anao	anao	anao
1	sim	nao	1	sim	sim	anao
0	sim	nao	20	sim	sim	anao
0	sim	nao	9	anao	anao	anao
0	sim	nao	24	sim	anao	anao
1	anao	asim	7	anao	anao	anao
0	sim	asim	5	anao	anao	anao
0	sim	asim	7	anao	anao	anao
0	anao	asim	10	sim	anao	anao
0	anao	asim	9	sim	anao	anao
1	sim	nao	10	anao	anao	anao
0	sim	nao	4	sim	sim	anao
0	anao	asim	4	anao	anao	anao
1	sim	asim	5	sim	sim	anao
1	anao	nao	4	anao	anao	sim
0	sim	nao	4	anao	anao	anao
0	anao	asim	4	anao	anao	anao
0	sim	nao	3	sim	sim	anao
1	sim	nao	25	sim	anao	anao
1	anao	asim	3	sim	sim	anao
0	sim	asim	8	anao	anao	anao
0	anao	asim	2	anao	anao	anao
1	anao	asim	28	sim	anao	sim
1	anao	asim	4	anao	anao	sim
0	anao	asim	3	anao	anao	anao
0	sim	nao	8	anao	anao	anao
1	sim	asim	18	anao	anao	anao
0	sim	asim	12	anao	anao	anao
0	sim	asim	8	sim	sim	anao
1	anao	nao	7	anao	anao	anao
1	sim	asim	12	sim	sim	anao
0	sim	asim	14	anao	anao	anao
1	anao	asim	7	anao	anao	anao
0	anao	asim	2	anao	anao	anao
1	anao	asim	5	anao	anao	anao
0	sim	asim	8	anao	anao	sim
0	anao	asim	10	anao	anao	anao
0	anao	asim	4	anao	anao	anao
0	anao	nao	5	anao	anao	anao
0	anao	nao	10	anao	anao	anao
0	sim	asim	17	anao	anao	anao
0	anao	nao	8	anao	anao	anao
0	sim	asim	6	anao	anao	sim
1	sim	asim	22	sim	anao	anao
1	anao	nao	6	anao	anao	sim
0	sim	nao	6	anao	anao	anao
0	anao	nao	6	anao	anao	sim
0	anao	asim	2	anao	anao	anao
1	anao	asim	7	anao	anao	anao
1	anao	asim	4	anao	anao	sim
0	anao	nao	17	sim	sim	sim
0	anao	asim	3	anao	anao	anao
1	anao	asim	17	anao	anao	anao
0	anao	nao	5	anao	anao	anao
1	sim	nao	5	anao	anao	anao
1	sim	asim	18	sim	anao	anao
0	anao	nao	6	anao	anao	anao
0	sim	nao	10	anao	anao	anao
0	anao	asim	5	anao	anao	anao
0	sim	nao	6	anao	anao	anao
1	sim	nao	35	sim	sim	anao
1	sim	nao	7	anao	anao	anao
0	anao	asim	3	anao	anao	sim
0	sim	nao	15	sim	anao	anao
1	sim	asim	17	sim	anao	sim
0	anao	nao	1	sim	sim	anao
0	sim	nao	10	anao	anao	anao
1	anao	asim	11	anao	anao	sim
0	sim	nao	8	anao	anao	anao
0	sim	asim	7	anao	anao	anao
0	sim	asim	13	anao	anao	anao
1	sim	nao	6	sim	sim	anao
1	anao	asim	4	anao	anao	anao
1	sim	nao	9	anao	anao	sim
1	sim	nao	11	sim	anao	anao
0	sim	nao	11	anao	anao	anao
0	anao	asim	2	anao	anao	anao
1	anao	nao	6	sim	anao	anao
0	sim	nao	9	anao	anao	anao
1	anao	nao	10	sim	anao	anao
1	sim	nao	11	sim	anao	anao
0	anao	asim	5	anao	anao	anao
0	anao	asim	9	anao	anao	anao
1	sim	asim	11	sim	anao	anao
1	anao	nao	4	anao	anao	anao
0	anao	nao	10	sim	anao	anao
1	sim	asim	10	anao	anao	anao
1	sim	asim	7	anao	anao	anao
0	sim	asim	11	anao	anao	anao
1	anao	nao	18	sim	anao	anao
0	sim	asim	8	anao	anao	sim
0	sim	asim	12	anao	anao	anao
0	sim	asim	13	sim	anao	anao
1	sim	nao	12	sim	sim	anao
1	sim	nao	32	sim	anao	anao
1	anao	asim	5	anao	anao	anao
1	anao	asim	14	anao	sim	anao
0	sim	nao	15	sim	sim	anao
0	sim	asim	5	anao	anao	anao
1	anao	asim	6	anao	anao	anao
1	sim	asim	12	anao	anao	anao
1	sim	nao	21	sim	anao	anao
1	sim	asim	5	anao	anao	anao
1	sim	asim	3	anao	anao	sim
0	sim	nao	9	anao	anao	anao
1	anao	nao	31	anao	anao	anao
0	anao	asim	3	anao	anao	anao
1	sim	nao	2	sim	sim	anao
1	sim	nao	12	anao	anao	anao
0	sim	nao	5	anao	anao	anao
1	anao	asim	9	sim	anao	anao
0	sim	asim	5	anao	anao	anao
0	sim	asim	8	anao	anao	anao
1	sim	nao	3	sim	sim	anao
1	sim	asim	21	sim	sim	anao
1	anao	nao	22	anao	anao	anao
1	anao	asim	4	anao	anao	anao
0	sim	asim	14	anao	anao	anao
0	anao	asim	13	anao	anao	sim
0	anao	asim	3	anao	anao	anao
1	sim	asim	5	anao	anao	anao
0	sim	nao	3	anao	anao	sim
1	anao	nao	13	anao	anao	anao
1	sim	asim	13	anao	anao	anao
1	sim	asim	3	sim	sim	anao
1	anao	nao	5	anao	anao	anao
0	anao	asim	17	sim	anao	anao
0	anao	asim	4	anao	anao	anao
0	anao	nao	7	sim	anao	anao
0	sim	asim	8	anao	anao	anao
1	sim	nao	12	sim	sim	anao
0	sim	nao	12	anao	anao	anao
1	anao	asim	4	anao	anao	anao
1	sim	nao	19	anao	anao	anao
1	sim	nao	21	anao	anao	anao
1	sim	nao	15	anao	anao	anao
0	anao	asim	8	anao	anao	anao
0	sim	asim	11	anao	anao	anao
1	anao	nao	11	anao	anao	anao
1	sim	nao	15	anao	anao	anao
1	sim	asim	6	anao	anao	anao
0	anao	asim	5	anao	anao	anao
1	sim	nao	11	anao	anao	anao
0	anao	asim	3	anao	anao	anao
0	anao	asim	3	anao	anao	anao
0	sim	nao	13	anao	anao	anao
0	sim	nao	8	anao	anao	sim
1	anao	nao	3	anao	anao	anao
1	sim	asim	3	anao	anao	anao
0	anao	asim	6	anao	anao	anao
1	sim	asim	21	anao	anao	sim
1	anao	asim	14	sim	sim	anao
0	anao	nao	11	anao	anao	anao
1	sim	nao	43	sim	anao	anao
1	sim	nao	3	anao	anao	anao
1	anao	asim	20	anao	anao	anao
0	anao	asim	7	anao	anao	anao
1	anao	asim	3	anao	anao	anao
1	sim	nao	10	sim	sim	anao
1	sim	nao	2	sim	sim	anao
1	sim	asim	7	anao	anao	anao
1	sim	nao	8	anao	anao	anao
0	sim	asim	14	sim	anao	anao
1	sim	asim	4	anao	anao	anao
1	sim	nao	27	sim	sim	anao
1	sim	asim	7	sim	sim	anao
1	anao	asim	6	anao	anao	anao
1	anao	asim	5	anao	anao	anao
0	sim	asim	7	anao	anao	anao
1	sim	asim	3	anao	anao	anao
1	anao	asim	3	anao	anao	anao
1	anao	asim	7	anao	anao	anao
1	sim	asim	3	anao	anao	anao
0	sim	asim	6	anao	anao	anao
1	anao	asim	4	anao	anao	anao
0	sim	asim	3	anao	anao	anao
1	sim	nao	11	anao	anao	anao
1	sim	asim	6	anao	anao	anao
0	sim	asim	7	anao	anao	anao
1	sim	asim	34	sim	sim	anao
1	anao	asim	6	anao	anao	anao
0	sim	asim	4	anao	anao	anao
1	sim	asim	10	sim	anao	anao
1	anao	asim	8	sim	sim	anao
0	anao	asim	3	anao	anao	anao
0	anao	asim	4	anao	anao	anao
0	sim	nao	4	anao	anao	anao
0	sim	asim	4	anao	anao	anao
1	sim	asim	32	sim	anao	anao
1	anao	asim	10	anao	anao	anao
1	sim	asim	4	anao	anao	anao
0	anao	nao	8	anao	anao	sim
1	sim	asim	3	anao	anao	anao
0	sim	asim	12	anao	anao	anao
1	sim	nao	7	anao	anao	anao
0	anao	nao	9	anao	anao	anao
0	sim	asim	3	sim	sim	anao
1	anao	asim	5	anao	anao	anao
1	sim	asim	11	anao	anao	anao
1	anao	asim	4	anao	anao	anao
1	sim	nao	22	sim	sim	anao
1	sim	nao	9	anao	anao	anao
0	anao	asim	3	anao	anao	anao
0	sim	asim	6	anao	anao	anao
0	sim	asim	2	anao	anao	anao
1	sim	asim	4	anao	anao	anao
0	sim	asim	20	anao	anao	sim
1	sim	nao	19	anao	anao	anao
0	sim	asim	5	anao	anao	anao
0	anao	asim	4	anao	anao	anao
1	sim	asim	7	anao	anao	anao
0	sim	nao	20	sim	anao	anao
1	anao	asim	16	sim	anao	anao
0	sim	asim	3	sim	sim	anao
1	anao	asim	3	anao	anao	anao
1	sim	nao	14	sim	sim	anao
1	sim	asim	4	anao	anao	anao

## Sheet: Custo
Diagnostico	P_cristalina	Ciprofloxacina_dias	Clindami_dias	Meronem_dias	Levroflox_dias	Ceftazidima	Polimixina	Vancomicina	Amicacina_QTs	Custo_R$			Diagnostico	P_cristalina	Ciprofloxacina_dias	Clindami_dias	Meronem_dias	Levroflox_dias	Ceftazidima	Polimixina	Vancomicina	Amicacina_QTs	Custo_R$
0	5	0	0	0	0	0	0	0	0	200			1	6	0	0	0	0	0	0	0	0	240
0	0	7	7	0	0	0	0	0	0	980			1	0	0	0	0	3	0	0	0	0	90
0	7	4	0	0	0	0	0	0	0	600			1	7	12	12	0	0	0	0	0	0	1960
0	11	0	0	0	0	0	0	0	0	440			1	0	13	13	0	0	0	0	0	1	1830
0	6	0	0	0	0	0	0	0	0	240			1	0	3	0	0	0	0	0	0	0	240
0	8	0	0	0	0	0	0	0	0	320			1	0	4	6	0	0	0	0	0	0	680
0	0	0	9	0	0	0	0	0	0	540			1	0	7	7	0	0	0	0	0	0	980
0	7	0	0	0	0	0	0	0	0	280			1	4	0	0	0	0	0	0	0	0	160
0	3	0	0	0	0	0	0	0	0	120			1	19	19	0	0	0	0	0	0	0	2280
0	0	3	3	0	0	0	0	0	0	420			1	14	9	7	0	1	1	0	0	0	1775
0	5	0	0	0	0	0	0	0	0	200			1	9	9	0	0	0	0	0	0	0	1080
0	4	0	0	0	0	0	0	0	0	160			1	4	4	2	23	0	0	0	23	0	3820
0	2	0	2	0	0	0	0	0	0	200			1	0	11	0	10	0	0	14	10	0	3680
0	0	0	4	0	0	0	0	0	0	240			1	1	10	10	0	0	0	0	0	0	1440
0	0	0	2	0	0	0	0	0	0	120			1	0	12	12	0	0	0	0	0	0	1680
0	0	0	4	0	0	0	0	0	0	240			1	0	14	0	7	0	0	0	0	0	1960
0	9	0	1	0	0	0	0	0	0	420			1	0	7	7	0	0	0	0	0	0	980
0	0	4	4	0	0	0	0	0	0	560			1	0	21	21	9	0	0	0	0	0	4020
0	0	4	4	0	0	0	0	0	0	560			1	0	28	28	0	0	0	0	0	0	3920
0	8	0	0	0	0	0	0	0	0	320			1	0	7	7	0	0	0	0	0	0	980
0	0	4	13	0	0	0	0	0	0	1100			1	0	13	13	0	0	0	0	0	0	1820
0	0	13	13	0	0	0	0	0	0	1820			1	0	11	11	0	0	0	0	0	0	1540
0	0	6	6	0	0	0	0	0	0	840			1	0	9	9	0	0	0	0	0	0	1260
0	0	9	9	0	0	0	0	0	0	1260			1	0	6	6	0	0	0	0	0	0	840
0	0	13	13	0	0	0	0	0	0	1820			1	0	12	10	0	0	0	0	0	0	1560
0	0	9	9	0	0	0	0	0	0	1260			1	0	15	15	0	0	0	0	0	0	2100
0	0	4	3	0	0	0	0	0	0	500			1	8	4	4	0	0	0	0	0	0	880
0	2	5	0	0	0	0	0	0	0	480			1	0	36	36	0	0	0	0	0	0	5040
0	11	6	0	0	0	0	0	0	0	920			1	0	5	5	0	0	0	0	0	0	700
0	3	0	0	0	0	0	0	0	0	120			1	0	0	0	1	0	0	0	1	0	140
0	0	0	7	0	0	0	0	0	0	420			1	0	7	7	0	0	0	0	0	0	980
0	1	0	0	0	0	0	0	0	0	40			1	0	12	12	0	0	0	0	0	0	1680
0	0	5	5	0	0	0	0	0	1	710			1	0	7	7	0	0	0	0	0	0	980
0	3	6	6	0	0	0	0	0	0	960			1	0	0	0	0	0	0	0	0	0	0
0	0	14	14	0	0	0	0	0	0	1960			1	11	0	0	0	0	0	0	0	0	440
0	13	0	0	0	0	0	0	0	0	520			1	0	5	5	0	0	0	0	0	0	700
0	6	0	0	0	0	0	0	0	0	240			1	0	11	11	0	0	0	0	0	0	1540
0	0	6	6	0	0	0	0	0	0	840			1	8	8	0	0	0	4	0	0	0	1140
0	9	7	7	0	0	0	0	0	0	1340			1	1	5	26	0	0	26	0	0	0	3170
0	0	6	0	0	0	0	0	0	0	480			1	0	8	8	0	0	0	0	0	0	1120
0	10	0	0	0	0	0	0	0	0	400			1	0	5	5	0	0	0	0	0	0	700
0	5	4	0	0	0	0	0	0	0	520			1	0	4	4	0	0	0	0	0	0	560
0	4	0	0	0	0	0	0	0	0	160			1	0	3	3	0	0	0	0	0	0	420
0	0	6	6	0	0	0	0	0	1	850			1	0	0	7	0	0	0	0	0	0	420
0	6	0	0	0	0	0	0	0	0	240			1	0	14	0	0	0	0	0	0	0	1120
0	4	0	0	0	0	0	0	0	0	160			1	0	20	20	0	0	0	0	0	0	2800
0	15	3	1	0	2	0	0	0	0	960			1	0	28	28	0	0	0	0	0	0	3920
0	9	0	0	0	0	0	0	0	0	360			1	5	0	0	0	0	0	0	0	0	200
0	0	7	7	0	0	0	0	0	0	980			1	0	1	1	0	0	0	0	0	0	140
0	11	0	0	0	0	0	0	0	0	440			1	0	2	2	0	0	0	0	0	0	280
0	11	11	0	0	0	0	0	0	0	1320			1	0	2	2	0	0	0	0	0	0	280
0	13	13	3	0	0	0	0	0	0	1740			1	0	6	6	0	0	0	0	0	0	840
0	4	6	6	0	0	0	0	0	0	1000			1	2	0	0	0	0	0	0	0	0	80
0	9	7	0	0	0	0	0	0	0	920			1	5	0	0	0	0	0	0	0	0	200
0	17	21	21	6	0	0	0	0	0	4340			1	4	0	0	0	0	0	0	0	0	160
0	3	2	2	0	0	0	0	0	0	400			1	2	0	0	0	0	0	0	0	0	80
0	2	0	0	0	0	0	0	0	0	80			1	0	11	11	0	0	0	0	0	0	1540
0	9	0	0	0	0	0	0	0	0	360			1	7	0	0	0	0	0	0	0	0	280
0	6	13	13	7	0	0	0	0	0	2900			1	0	3	3	0	0	0	0	0	0	420
0	0	9	9	0	0	0	0	0	0	1260			1	0	10	0	0	0	0	0	0	0	800
0	0	17	17	2	0	0	0	0	0	2620			1	0	9	9	0	0	0	0	0	0	1260
0	0	5	5	0	0	0	0	0	0	700			1	0	9	9	0	0	0	0	0	0	1260
0	0	7	7	0	0	0	0	0	0	980			1	0	8	8	0	0	0	0	0	0	1120
0	8	2	2	0	0	0	0	0	0	600			1	1	3	3	0	0	0	0	0	0	460
0	0	9	0	0	0	0	0	0	0	720			1	0	4	4	0	0	0	0	0	0	560
0	4	4	0	0	0	0	0	0	0	480			1	13	0	0	0	0	0	0	0	0	520
0	4	0	0	0	0	0	0	0	0	160			1	5	0	12	0	0	12	0	0	0	1460
0	4	0	0	0	0	0	0	0	0	160			1	0	1	1	0	0	0	0	0	0	140
0	4	0	0	0	0	0	0	0	0	160			1	9	0	0	0	0	0	0	0	0	360
0	3	0	0	0	0	0	0	0	0	120			1	0	8	8	0	0	0	0	0	0	1120
0	3	7	7	0	0	0	0	0	0	1100			1	1	0	0	0	0	0	0	0	0	40
0	2	0	0	0	0	0	0	0	0	80			1	0	7	7	0	0	0	0	0	0	980
0	3	3	0	0	0	0	0	0	0	360			1	10	8	0	0	0	0	0	0	0	1040
0	8	0	0	0	0	0	0	0	0	320			1	0	2	2	2	0	0	0	2	0	560
0	3	0	0	0	0	0	0	0	0	120			1	0	4	4	0	0	0	0	0	0	560
0	8	0	0	0	0	0	0	0	0	320			1	0	18	18	0	0	8	0	8	0	3040
0	14	0	0	0	0	0	0	0	0	560			1	0	2	2	0	0	0	0	0	0	280
0	0	2	0	0	0	0	0	0	0	160			1	0	13	13	0	0	16	0	16	0	2860
0	7	0	0	0	0	0	0	0	0	280			1	0	4	4	0	0	0	0	0	0	560
0	0	0	0	0	0	0	0	0	0	0			1	9	0	9	0	0	9	0	0	0	1305
0	4	0	0	0	0	0	0	0	0	160			1	7	0	0	0	0	0	0	0	0	280
0	0	5	5	0	0	0	0	0	0	700			1	0	12	12	0	0	0	0	0	0	1680
0	10	0	0	0	0	0	0	0	0	400			1	0	7	7	0	0	0	0	0	0	980
0	0	0	0	0	0	0	0	0	0	0			1	0	6	6	0	0	0	0	0	0	840
0	0	0	0	0	0	0	0	0	0	0			1	0	13	12	19	0	0	0	0	0	4040
0	6	0	0	0	0	0	0	0	0	240			1	0	6	0	0	0	0	0	0	0	480
0	0	1	1	0	0	0	0	0	0	140			1	0	7	7	0	0	0	0	0	0	980
0	0	0	0	0	0	0	0	0	0	0			1	0	4	4	0	0	0	0	0	0	560
0	2	2	0	0	0	0	0	0	0	240			1	0	16	16	0	0	0	0	0	0	2240
0	0	8	8	0	0	0	0	0	0	1120			1	0	5	5	0	0	0	0	0	0	700
0	0	3	3	0	0	0	0	0	0	420			1	10	18	18	0	0	0	0	0	0	2920
0	0	5	5	0	0	0	0	0	0	700			1	0	9	9	12	0	0	13	0	0	4000
0	0	4	4	0	0	0	0	0	0	560			1	0	7	7	0	0	0	0	0	0	980
0	0	10	10	0	0	0	0	0	0	1400			1	0	17	17	0	0	0	0	0	0	2380
0	0	5	5	0	0	0	0	0	0	700			1	0	11	11	0	0	0	0	0	0	1540
0	0	6	6	0	0	0	0	0	0	840			1	0	0	6	0	0	0	0	0	0	360
0	0	3	3	0	0	0	0	0	0	420			1	0	4	4	0	0	0	0	0	0	560
0	0	14	14	0	0	0	0	0	0	1960			1	0	9	9	0	0	0	0	0	0	1260
0	0	1	1	0	0	0	0	0	0	140			1	0	8	11	0	9	0	0	0	0	1570
0	0	11	3	0	0	0	0	0	0	1060			1	0	7	7	0	0	0	0	0	0	980
0	0	8	8	0	0	0	0	0	0	1120			1	0	7	7	0	0	0	0	0	0	980
0	0	6	2	2	0	0	0	0	0	840			1	0	11	11	0	0	0	0	0	0	1540
0	0	2	6	0	0	0	0	0	0	520			1	0	3	3	8	0	0	0	8	0	1540
0	0	11	11	0	0	0	0	0	0	1540			1	0	4	4	0	0	0	0	0	0	560
0	0	2	2	0	0	0	0	0	0	280			1	0	9	9	0	0	0	0	0	0	1260
0	0	0	9	0	0	0	0	0	0	540			1	0	7	0	0	0	0	0	0	0	560
0	5	0	0	0	0	0	0	0	0	200			1	0	9	9	0	0	0	0	0	0	1260
0	0	9	9	0	0	0	0	0	0	1260			1	0	7	7	6	0	0	0	2	0	1740
0	0	0	10	0	0	0	0	0	0	600			1	0	10	0	13	0	0	0	0	0	2360
0	0	11	12	0	0	0	0	0	0	1600			1	0	5	5	0	0	0	0	0	0	700
0	0	8	8	0	0	0	0	0	0	1120			1	0	0	0	14	0	0	0	4	0	1760
0	0	9	9	0	0	0	0	0	0	1260			1	0	0	0	0	0	0	0	0	0	0
0	0	10	10	0	0	0	0	0	0	1400			1	0	5	5	12	0	0	0	12	0	2380
0	0	15	15	15	0	0	0	0	0	3900			1	0	0	16	0	0	0	0	0	0	960
0	0	5	5	0	0	0	0	0	0	700			1	0	5	5	0	0	0	0	0	0	700
0	0	0	6	0	0	0	0	0	0	360			1	0	3	3	0	0	0	0	0	0	420
0	3	0	0	0	0	0	0	0	0	120			1	0	8	19	13	0	14	0	0	0	3970
0	0	0	5	0	0	0	0	0	0	300			1	0	0	2	0	0	0	0	0	0	120
0	0	0	5	0	0	4	0	0	0	480			1	0	12	12	0	0	0	0	0	0	1680
0	0	8	8	0	0	0	0	0	0	1120			1	0	9	9	0	0	0	0	0	0	1260
0	0	9	9	6	0	0	0	0	0	1980			1	0	3	3	0	0	0	0	0	0	420
0	0	0	0	13	0	0	0	13	0	1820			1	0	7	7	9	0	0	0	0	0	2060
0	0	3	3	0	0	0	0	0	0	420			1	0	0	8	15	0	8	0	15	0	2940
0	0	3	3	0	0	0	0	0	0	420			1	0	4	4	0	0	0	0	0	0	560
0	0	17	17	0	0	0	0	0	0	2380			1	0	5	5	0	0	0	0	0	0	700
0	0	4	4	0	0	0	0	0	0	560			1	0	19	19	0	0	0	0	0	0	2660
0	0	0	7	0	0	7	0	0	0	735			1	0	7	14	6	0	0	0	0	0	2120
0	0	8	8	0	0	0	0	0	0	1120			1	0	3	3	0	0	0	0	0	0	420
0	0	0	0	0	0	0	0	0	0	0			1	0	5	5	0	0	0	0	0	0	700
0	0	8	8	0	0	0	0	0	0	1120			1	0	0	0	4	0	0	1	5	2	700
0	0	4	6	0	0	0	0	0	0	680			1	0	4	4	0	0	0	0	0	0	560
0	0	5	0	0	0	0	0	0	0	400			1	0	9	9	11	0	0	0	11	0	2800
0	0	0	0	0	0	3	0	0	0	135			1	0	8	0	7	0	0	0	0	0	1480
0	0	3	3	0	0	0	0	0	0	420			1	0	0	15	15	0	0	0	0	0	2700
0	0	0	0	11	0	0	0	0	0	1320			1	0	11	11	0	0	0	0	0	0	1540
0	0	0	0	0	0	0	0	0	0	0			1	0	15	11	0	0	0	0	0	0	1860
0	0	6	0	0	0	0	0	0	0	480			1	0	0	0	0	0	0	0	0	0	0
0	6	0	6	0	0	0	0	0	0	600			1	0	11	11	0	0	0	0	0	0	1540
0	0	0	0	0	7	0	0	0	0	210			1	3	0	0	0	0	0	0	0	0	120
0	0	0	0	0	14	0	0	0	0	420			1	0	0	0	0	0	0	0	0	0	0
0	0	7	7	0	0	0	0	0	0	980			1	0	2	0	0	0	0	0	16	0	480
0	0	6	6	0	0	0	0	0	0	840			1	0	0	0	7	0	0	0	14	0	1120
0	0	3	3	0	0	0	0	0	0	420			1	0	0	0	8	0	0	0	0	17	1130
0	0	7	7	0	0	0	0	0	0	980			1	0	0	3	0	3	0	0	0	0	270
0	0	4	4	0	0	0	0	0	0	560			1	0	0	0	0	12	0	0	0	9	450
0	0	3	3	0	0	0	0	0	0	420			1	0	3	3	0	0	0	0	0	0	420
0	0	0	0	0	4	0	0	0	0	120			1	0	0	7	0	0	0	0	4	0	500
0	0	0	4	0	4	0	0	0	0	360			1	0	0	2	0	2	0	0	0	0	180
0	0	0	4	0	4	0	0	0	0	360			1	0	0	7	0	7	0	0	0	0	630
0	0	0	5	0	8	0	0	0	0	540			1	0	0	8	0	0	8	0	0	0	840
0	0	0	0	0	0	0	0	0	0	0			1	0	0	0	0	4	0	0	0	0	120
0	0	0	9	0	0	0	0	0	0	540			1	0	0	9	1	9	0	0	0	3	960
0	0	0	0	0	0	0	0	3	0	60			1	0	0	0	0	6	0	0	2	2	240
0	0	0	3	0	3	0	0	0	0	270			1	0	0	6	0	6	0	0	0	0	540
0	0	0	0	0	0	0	0	0	0	0			1	0	0	5	0	0	0	0	0	0	300
0	0	0	2	0	2	0	0	0	0	180			1	0	3	3	0	0	0	0	0	0	420
0	0	0	20	0	20	0	0	0	0	1800			1	0	3	3	0	0	0	0	0	0	420
0	0	0	5	0	5	0	0	0	0	450			1	0	7	7	0	0	0	0	0	0	980
0	0	0	4	0	4	0	0	0	0	360			1	0	3	3	0	0	0	0	0	0	420
0	0	0	5	0	10	0	0	9	0	780			1	0	4	4	0	0	0	0	0	0	560
0	0	0	3	0	0	0	0	0	0	180			1	0	11	11	0	0	0	0	0	0	1540
									Média	683.602			1	0	6	6	0	0	0	0	0	0	840
													1	0	8	17	13	8	0	0	2	0	3500
													1	0	6	6	0	0	0	0	0	0	840
													1	0	0	10	0	0	0	0	0	0	600
													1	0	8	8	0	0	0	0	0	0	1120
													1	0	0	13	15	0	0	0	0	0	2580
													1	0	0	10	0	10	0	0	0	0	900
													1	0	0	4	0	4	0	0	0	0	360
													1	0	0	3	0	0	0	0	0	0	180
													1	0	0	7	0	7	0	0	0	0	630
													1	0	0	5	0	0	0	0	0	0	300
													1	0	0	7	11	0	0	0	0	0	1740
													1	0	0	4	0	0	0	0	0	0	240
													1	0	0	22	0	0	0	0	0	0	1320
													1	0	0	9	0	9	0	0	0	0	810
													1	0	0	4	0	4	0	0	0	0	360
													1	0	0	10	10	0	0	0	10	0	2000
													1	0	0	7	0	7	0	0	0	0	630
													1	0	0	9	9	0	0	0	9	0	1800
													1	0	0	3	0	3	0	0	0	0	270
													1	0	0	14	0	0	0	0	0	0	840
													1	0	0	4	0	0	0	0	0	0	240
																						Média	1156.99

## Sheet: Análises
1.1 e 1.2	Frequências
Diagnóstico	Absoluta (n)	Relativa(%)	X^2(p-valor)			1.3			Diagnóstico							1.5 e 1.7	Diagnóstico										3.0			Amputação
0	11	3.2	253,42 ( > 0,001 )			Variáveis	Nível	Total	0	1	2	3	p-valor*				Mediana(Intervalo interquartílico)										Variáveis	Nível	Total	0	1	p-valor*
1	150	43.6				HAS		N	N (%)	N (%)	N (%)	N (%)				Variável	0	1	2	3	p-valor*						Complicações	0	237	216(75,0)	21(37,5)	<0,001
2	169	49.1					0	112	4 (36,4)	57 (38,0)	47 (27,8)	4 (28,6)	0.2556			Idade	62a (48-71)	66a (55-77)	70a (59-81)	75a (61,7-79,7)	0.1138							1	107	72(25,0)	35(62,5)
3	14	4.1					1	232	7 (63,6)	93 (62,0)	122 (72,2)	10 (71,4)				Dias Interna	4b (3 -7,5)	8a (4-11)	8a (5-14)	11,5a (11-31)	0.007							Total	344
Total	344	100														* Kruskal-Wallis test											Obitos	0	291	255(88,5)	36(64,3)	<0,001
HAS	Absoluta (n)	Relativa(%)				DM	0	103	4 (36,4)	52 (34,7)	42 (24,9)	5 (35,7)	0.2206			Médias Idade	59.6	64.8	68.9	67.1								1	53	33(11,5)	20(35,7)
0	112	32.6	41,86 ( > 0,001 )				1	241	7 (63,6)	98 (65,3)	127 (75,1)	9 (64,3)				Médias Dias	5.73	8.47	11.21	32.14
1	232	67.4															não utilizar										* fisher test
Total	344	100				Obesidade	0	65	0 (0,0)	22 (78,6)	42 (100,0)	1 (100,0)	> 0,001
DM	Absoluta (n)	Relativa(%)					1	7	1 (100,0)	6 (21,4)	0 (0,0)	0 (0,0)
0	103	29.9	55,36 ( > 0,001 )																								3.1			Amputação
1	241	70.1				Cardiopatia	0	284	11 (100,0)	131 (87,3)	134 (79,3)	8 (57,1)	0.0081														Variáveis	Nível	Total	0	1	p-valor*
Total	344	100					1	60	0 (0,0)	19 (12,7)	35 (20,7)	6 (42,9)															HAS		N	N (%)	N (%)
Obesidade	Absoluta (n)	Relativa(%)																										0	112	96(33,3)	16(28,6)	0.4865
0	65	90.3	46,72 ( > 0,001 )			Hepatopatia	0	323	11 (100,0)	142 (94,7)	158 (93,5)	12 (85,7)	0.4442															1	232	192(66,7)	40(71,4)
1	7	9.7					1	21	0 (0,0)	8 (5,3)	11 (6,5)	2 (14,3)				1.6			Diagnóstico
Total	72	100														Variáveis	Nível	Total	0	1	2	3	p-valor*				DM	0	103	93(32,3)	10(17,9)	0.2206
Cardiopatia	Absoluta (n)	Relativa(%)				Tabagismo	0	314	11 (100,0)	139 (92,7)	150 (88,8)	14 (100,0)	0.3877			Sexo		N	N (%)	N (%)	N (%)	N (%)						1	241	195(67,7)	46(82,1)
0	284	82.6	145,86 ( > 0,001 )				1	30	0 (0,0)	11 (7,3)	19 (11,2)	0 (0,0)					0	139	3 (27,3)	60 (40,0)	70 (41,7)	6 (42,9)	0.8572
1	60	17.4															1	204	8 (72,7)	90 (60,0)	98 (58,3)	8 (57,1)					Obesidade	0	65	50(87,7)	15 (100,0)	0.332
Total	344	100				DAOP	0	296	11 (100,0)	145 (96,7)	131 (77,5)	9 (64,3)	> 0,001				Total	343	11	150	168	14						1	7	7(12,3)	0(0,0)
Hepatopatia	Absoluta (n)	Relativa(%)					1	48	0 (0,0)	5 (3,3)	38 (22,5)	5 (35,7)
0	323	93.9	265,13 ( > 0,001 )																								Cardiopatia	0	284	246(85,4)	38(67,9)	0.7595
1	21	6.1				Imunodepressao	0	343	11 (100,0)	149 (99,3)	169 (100,0)	14 (100,0)	0.5087															1	60	42(14,6)	18(32,1)
Total	344	100					1	1	0 (0,0)	1 (0,7)	0 (0,0)	0 (0,0)
Tabagismo	Absoluta (n)	Relativa(%)																1.8	Estações do ano								Hepatopatia	0	323	271(94,1)	52(92,9)	0.4442
0	314	91.3	234,47 ( > 0,001 )			Varizes	0	338	11 (100,0)	148 (98,7)	165 (97,6)	14 (100,0)	0.8022						Mediana(Intervalo interquartílico)									1	21	17(5,9)	4(7,1)
1	30	8.7					1	6	0 (0,0)	2 (1,3)	4 (2,4)	0 (0,0)						Variáveis	1	2	3	4	p-valor*
Total	344	100																Dias Interna	7 (4-12)	8 (5-11,5)	8,5 (4,75-14)	7 (5-13)	0.7193				Tabagismo	0	314	267(92,7)	47(83,9)	0.0649
DAOP	Absoluta (n)	Relativa(%)				Pos_operatorio	0	341	11 (100,0)	149 (99,3)	168 (99,4)	13 (92,9)	0.2031					* Kruskal-Wallis test										1	30	21(7,3)	9(16,1)
0	296	86	234,47 ( > 0,001 )				1	3	0 (0,0)	1 (0,7)	1 (0,6)	1 (7,1)						médias dias	9.9	10.8	13	9.8
1	48	14																									DAOP	0	296	274(95,1)	22(39,3)	< 0,001
Total	344	100				Trauma	0	344	11 (100,0)	150 (100,0)	169(100,0)	14 (100,0)	"-"															1	48	14(4,9)	34(60,7)
Imunodepressao	Absoluta (n)	Relativa(%)					1	0	0 (0,0)	0 (0,0)	0 (0,0)	0 (0,0)				1.9			Diagnóstico
0	343	99.7	340,01 ( > 0,001 )													Variáveis	Nível	Total	0	1	2	3	p-valor*				Imunodepressao	0	343	287(99,7)	56(100,0)	0.9987
1	1	0.3				Outros	0	317	10 (90,9)	140 (93,3)	155 (92,3)	12 (85,7)	0.5205			Estação do Ano		N	N (%)	N (%)	N (%)	N (%)						1	1	1(0,03)	0(0,0)
Total	344	100					1	26	1 (9,1)	10 (6,7)	13 (7,7)	2 (14,3)					1	94	3 (27,3)	50 (33,3)	39 (23,1)	2 (14,3)	0.2864
Varizes	Absoluta (n)	Relativa(%)															2	107	4 (36,4)	47 (31,3)	54 (32,0)	2 (14,3)					Varizes	0	338	282(97,9)	56(100,0)	0.5946
0	338	98.3	320,42 ( > 0,001 )			* fisher test											3	60	1 (9,1)	22 (14,7)	33 (19,5)	4 (28,6)						1	6	6(2,1)	0(0,0)
1	6	1.7															4	83	3 (27,3)	31 (20,7)	43 (25,4)	6 (42,9)
Total	344	100															Total	344	11	150	169	14					Pos_operatorio	0	341	285(99,0)	56(100,0)	0.995
Pos_operatorio	Absoluta (n)	Relativa(%)																										1	3	3(0,1)	0(0,0)
0	341	99.1	332,01 ( > 0,001 )
1	3	0.9				2.2																					Trauma	0	344	288(100,0)	56(100,0)	"-"
Total	344	100				Leucocitose	Absoluta (n)	Relativa(%)								2.0	Diagnóstico											1	0	0(0,0)	0(0,0)
Trauma	Absoluta (n)	Relativa(%)				0	140	41.1	10,91 ( > 0,001 )								Mediana(Intervalo interquartílico)
0	344	100	"-"			1	201	58.9								Variável	0	1	2	3	p-valor*						Outros	0	317	269(93,4)	48(87,3)	0.1582
1	0	0				Total	341	100								Dias para Cirurgia	1 (1-1)	3 (2-5)	2 (1-3)	1 (1-1)	"-"							1	26	19(6,6)	7(12,7)
Outros	Absoluta (n)	Relativa(%)														"-" não é possível calcular
0	317	92.4	246,88 ( > 0,001 )													Médias Idade	1	3.6	2.3	1.7							* fisher test
1	26	7.6				2.2			Leucocitose
Total	343	100				Variáveis	Nível	Total	0	1	p-valor*
* qui-quadrado de aderência						Diagnóstico		N	N (%)	N (%)						2.4	Diagnóstico
							0	11	9 (6,4)	2 (1,0)	> 0,001						Mediana(Intervalo interquartílico)
							1	150	67 (47,9)	83 (41,3)						Variável	0	1	2	3	p-valor*						2.3	Diagnóstico
							2	166	63 (45,0)	103 (51,2)						Glicemia de entrada	125b (115,2-162,0)	142b (112,0-203,0)	153b (109,8-269,0)	215a (145,0-187,0	0.0326							Mediana(Intervalo interquartílico)
							3	14	1 (0,7)	13 (6,5)						* Kruskal-Wallis test											Variável	0	1	2	3	p-valor*
							Total	341	140	201						Médias	152.2	169.1	209.4	270.9							Leuco de entrada	11500b (9000-12700)	13900b (10350-20525)	14900b (11150-23200)	26750a (19225-31200)	0.0022
						Complicações	0	235	114 (81,4)	121 (60,2)	> 0,001																Médias Leuco	10960	16254	21165	24936
							1	106	26 (18,6)	80 (39,8)						2.4	Complicações
																	Mediana(Q1-Q2)
						Obitos	0	289	130 (92,9)	159 (79,1)	> 0,001					Variável	0	1	p-valor*								2.3	Correlção: Leuco versus Idade
							1	52	10 (7,1)	42 (20,9)						Glicemia de entrada	148 (114,0-229,5)	143 (105,5-240,0)	0.4841									rho = 0,024 (p-valor=0,6755)
																* Kruskal-Wallis test												Não significativo!
						* fisher test										Médias	195.2	185.5
																											2.3	Correlção: Leuco versus Dias_Cirurgia
																												rho = 0,082 (p-valor=0,2225)
						2.2	Leucocitose									2.4	Óbitos											Não significativo!
							Mediana (Q1-Q2)										Mediana(Q1-Q2)
						Variável	0	1	p-valor*							Variável	0	1	p-valor*
						Idade	68 (57-76,25)	69 (57-81)	0.3141							Glicemia de entrada	145,5 (112,0-236,2)	148,0 (101,8-214,2)	0.7931								2.4	Complicações
						Dias para Cirurgia	2 (1-3)	2 (1-4)	0.2936							* Kruskal-Wallis test												Mediana(Q1-Q2)
						* Kruskal-Wallis test										Médias	193.6	184.4									Variável	0	1	p-valor*
						Médias Idade	65.7	67.3																			Leuco de entrada	13500b (10000 - 20250)	16750a (13200 - 25650)	<0,001
						Médias Dias	2.4	2.9																			* Kruskal-Wallis test
							não utilizar																				Médias	17747	21570
																											2.4	Óbitos
						2.5			Cultura de Tecido					2.6			Glicemia Controlada											Mediana(Q1-Q2)
						Variáveis	Nível	Total	0	1	p-valor*			Variáveis	Nível	Total	0	1	p-valor*								Variável	0	1	p-valor*
						Diagnóstico		N	N (%)	N (%)				Diagnóstico		N	N (%)	N (%)									Leuco de entrada	14000b (10300 - 21175)	19300a (13150 - 26300)	0.0045
							0	11	11 (3,5)	0 (0,0)	0.1316				0	11	2 (1,4)	9(4,5)	0.0254								* Kruskal-Wallis test
							1	150	143 (45,1)	7 (26,9)					1	150	57(39,0)	93(47,0									Médias	18101	23412
							2	169	152 (47,9)	17 (65,4)					2	169	77(52,7)	92(46,5)
							3	13	11 (3,5)	2 (7,7)					3	14	10(6,8)	4 (2,0)
							Total	343	140	201					Total	344	146	198
						Complicações	0	237	225 (71,0)	12 (46,2)	0.0084			Complicações	0	237	85 (58,2)	152(76,8)	0.0002
							1	106	92 (29,0)	14 (53,8)					1	107	61(41,8)	46(23,2)
															Total	344
						Obitos	0	291	270 (85,2)	21 (80,8)	0.5684			Obitos	0	291	112(76,7)	179(90,4)	0.0005
							1	52	47 (14,8)	5 (19,2)					1	53	34 (23,3)	19(9,6)
						* fisher test								* fisher test
														2.6			Glicemia Controlada
																Variáveis	0	1	p-valor*
																Dias de Internação	9a (6-14)	7 b(4-11)	<0,001
																* Kruskal-Wallis test
																Médias	11.93	9.78
							2.8	Diagnóstico						2.9	Diagnóstico
								Mediana(Intervalo interquartílico)							Mediana(Intervalo interquartílico)
							Variável	0	1	2	3	p-valor*		Variável	0	1	2	3	p-valor*
							Dias	4b(3-8)	7,5a(4-11)	8a(5-14)	11,5a(10,25-20,25)	<0,001		Quntidade de debridamento	0,0b(0-0)	1,0a(0-1)	1,0a(1-1)	0,5a(0-1)	<0,001
							Quantos Antibióticos	1,0b(1-2)	2,0b(2-2)	2,0b(2-2)	3,0a(1-4)	0.0108		* Kruskal-Wallis test
							* Kruskal-Wallis test							Quntidade de debridamento	0	0.6	1.08	0.78
							Dias	5.82	8.21	10.66	18				não utilizar
							Quantos Antibióticos	1.54	1.95	2.37	3.21
								não utilizar
														2.9			Diagnóstico
														Variáveis	Nível	Total	0	1	2	3	p-valor*
							2.8	Obitos						Debridamento		N	N (%)	N (%)	N (%)	N (%)
								Mediana(Intervalo interquartílico)							0	124	10,0(90,0)	73(48,7)	34(20,1)	7(50,0)	<0,001
								Variável	0	1	p-valor*				1	220	1,0(9,1)	77(51,3)	135(79,9)	7(50,0)
								Dias	8a(5-11)	8,0a(3-14)	0.4567			Amputação		N	N (%)	N (%)	N (%)	N (%)
								Quantos Antibióticos	2,0a(2-2)	2,0a(2-5)	0.8514				0	288	11(100,0)	148(98,7)	125(74,0)	4(28,6)	<0,001
								* Kruskal-Wallis test							1	56	0(0,0)	2(1,3)	44(26,0)	10(71,4)
								Dias	9.61	10.43
								Quantos Antibióticos	2.08	2.81
									não utilizar
3.2
P_cristalina	Ciprofloxacina_dias	Clindami_dias	Meronem_dias	Levroflox_dias	Ceftazidima	Polimixina	Vancomicina	Amicacina_QTs	Curto em R$
6	0	0	0	0	0	0	0	0	240
0	0	0	0	3	0	0	0	0	90
5	0	0	0	0	0	0	0	0	200
0	7	7	0	0	0	0	0	0	980
7	4	0	0	0	0	0	0	0	600
7	12	12	0	0	0	0	0	0	1960
11	0	0	0	0	0	0	0	0	440
6	0	0	0	0	0	0	0	0	240
8	0	0	0	0	0	0	0	0	320
0	13	13	0	0	0	0	0	1	1830
0	0	9	0	0	0	0	0	0	540
0	3	0	0	0	0	0	0	0	240
0	4	6	0	0	0	0	0	0	680
0	7	7	0	0	0	0	0	0	980
7	0	0	0	0	0	0	0	0	280
3	0	0	0	0	0	0	0	0	120
4	0	0	0	0	0	0	0	0	160
19	19	0	0	0	0	0	0	0	2280
14	9	7	0	1	1	0	0	0	1775
9	9	0	0	0	0	0	0	0	1080
4	4	2	23	0	0	0	23	0	3820
0	3	3	0	0	0	0	0	0	420
0	11	0	10	0	0	14	10	0	3680
5	0	0	0	0	0	0	0	0	200
4	0	0	0	0	0	0	0	0	160
2	0	2	0	0	0	0	0	0	200
0	0	4	0	0	0	0	0	0	240
1	10	10	0	0	0	0	0	0	1440
0	12	12	0	0	0	0	0	0	1680
0	14	0	7	0	0	0	0	0	1960
0	7	7	0	0	0	0	0	0	980
0	0	2	0	0	0	0	0	0	120
0	21	21	9	0	0	0	0	0	4020
0	0	4	0	0	0	0	0	0	240
0	28	28	0	0	0	0	0	0	3920
0	7	7	0	0	0	0	0	0	980
9	0	1	0	0	0	0	0	0	420
0	4	4	0	0	0	0	0	0	560
0	13	13	0	0	0	0	0	0	1820
0	11	11	0	0	0	0	0	0	1540
0	9	9	0	0	0	0	0	0	1260
0	6	6	0	0	0	0	0	0	840
0	12	10	0	0	0	0	0	0	1560
0	4	4	0	0	0	0	0	0	560
0	15	15	0	0	0	0	0	0	2100
8	0	0	0	0	0	0	0	0	320
0	4	13	0	0	0	0	0	0	1100
8	4	4	0	0	0	0	0	0	880
0	36	36	0	0	0	0	0	0	5040
0	5	5	0	0	0	0	0	0	700
0	0	0	1	0	0	0	1	0	140
0	7	7	0	0	0	0	0	0	980
0	13	13	0	0	0	0	0	0	1820
0	6	6	0	0	0	0	0	0	840
0	12	12	0	0	0	0	0	0	1680
0	9	9	0	0	0	0	0	0	1260
0	7	7	0	0	0	0	0	0	980
0	13	13	0	0	0	0	0	0	1820
0	9	9	0	0	0	0	0	0	1260
0	4	3	0	0	0	0	0	0	500
0	0	0	0	0	0	0	0	0	0
2	5	0	0	0	0	0	0	0	480
11	0	0	0	0	0	0	0	0	440
11	6	0	0	0	0	0	0	0	920
0	5	5	0	0	0	0	0	0	700
0	11	11	0	0	0	0	0	0	1540
8	8	0	0	0	4	0	0	0	1140
1	5	26	0	0	26	0	0	0	3170
3	0	0	0	0	0	0	0	0	120
0	0	7	0	0	0	0	0	0	420
1	0	0	0	0	0	0	0	0	40
0	5	5	0	0	0	0	0	1	710
3	6	6	0	0	0	0	0	0	960
0	14	14	0	0	0	0	0	0	1960
0	8	8	0	0	0	0	0	0	1120
0	5	5	0	0	0	0	0	0	700
0	4	4	0	0	0	0	0	0	560
0	3	3	0	0	0	0	0	0	420
0	0	7	0	0	0	0	0	0	420
0	14	0	0	0	0	0	0	0	1120
13	0	0	0	0	0	0	0	0	520
0	20	20	0	0	0	0	0	0	2800
6	0	0	0	0	0	0	0	0	240
0	28	28	0	0	0	0	0	0	3920
0	6	6	0	0	0	0	0	0	840
9	7	7	0	0	0	0	0	0	1340
5	0	0	0	0	0	0	0	0	200
0	6	0	0	0	0	0	0	0	480
10	0	0	0	0	0	0	0	0	400
5	4	0	0	0	0	0	0	0	520
0	1	1	0	0	0	0	0	0	140
0	2	2	0	0	0	0	0	0	280
4	0	0	0	0	0	0	0	0	160
0	6	6	0	0	0	0	0	1	850
0	2	2	0	0	0	0	0	0	280
0	6	6	0	0	0	0	0	0	840
6	0	0	0	0	0	0	0	0	240
4	0	0	0	0	0	0	0	0	160
2	0	0	0	0	0	0	0	0	80
15	3	1	0	2	0	0	0	0	960
5	0	0	0	0	0	0	0	0	200
4	0	0	0	0	0	0	0	0	160
2	0	0	0	0	0	0	0	0	80
0	11	11	0	0	0	0	0	0	1540
9	0	0	0	0	0	0	0	0	360
7	0	0	0	0	0	0	0	0	280
0	7	7	0	0	0	0	0	0	980
0	3	3	0	0	0	0	0	0	420
11	0	0	0	0	0	0	0	0	440
0	10	0	0	0	0	0	0	0	800
11	11	0	0	0	0	0	0	0	1320
0	9	9	0	0	0	0	0	0	1260
0	9	9	0	0	0	0	0	0	1260
13	13	3	0	0	0	0	0	0	1740
0	8	8	0	0	0	0	0	0	1120
1	3	3	0	0	0	0	0	0	460
4	6	6	0	0	0	0	0	0	1000
9	7	0	0	0	0	0	0	0	920
0	4	4	0	0	0	0	0	0	560
13	0	0	0	0	0	0	0	0	520
17	21	21	6	0	0	0	0	0	4340
5	0	12	0	0	12	0	0	0	1460
0	1	1	0	0	0	0	0	0	140
9	0	0	0	0	0	0	0	0	360
0	8	8	0	0	0	0	0	0	1120
3	2	2	0	0	0	0	0	0	400
2	0	0	0	0	0	0	0	0	80
9	0	0	0	0	0	0	0	0	360
1	0	0	0	0	0	0	0	0	40
6	13	13	7	0	0	0	0	0	2900
0	9	9	0	0	0	0	0	0	1260
0	17	17	2	0	0	0	0	0	2620
0	7	7	0	0	0	0	0	0	980
0	5	5	0	0	0	0	0	0	700
0	7	7	0	0	0	0	0	0	980
8	2	2	0	0	0	0	0	0	600
0	9	0	0	0	0	0	0	0	720
10	8	0	0	0	0	0	0	0	1040
4	4	0	0	0	0	0	0	0	480
4	0	0	0	0	0	0	0	0	160
0	2	2	2	0	0	0	2	0	560
0	4	4	0	0	0	0	0	0	560
4	0	0	0	0	0	0	0	0	160
4	0	0	0	0	0	0	0	0	160
3	0	0	0	0	0	0	0	0	120
0	18	18	0	0	8	0	8	0	3040
0	2	2	0	0	0	0	0	0	280
3	7	7	0	0	0	0	0	0	1100
2	0	0	0	0	0	0	0	0	80
0	13	13	0	0	16	0	16	0	2860
0	4	4	0	0	0	0	0	0	560
3	3	0	0	0	0	0	0	0	360
8	0	0	0	0	0	0	0	0	320
9	0	9	0	0	9	0	0	0	1305
3	0	0	0	0	0	0	0	0	120
8	0	0	0	0	0	0	0	0	320
7	0	0	0	0	0	0	0	0	280
0	12	12	0	0	0	0	0	0	1680
14	0	0	0	0	0	0	0	0	560
0	7	7	0	0	0	0	0	0	980
0	2	0	0	0	0	0	0	0	160
0	6	6	0	0	0	0	0	0	840
7	0	0	0	0	0	0	0	0	280
0	0	0	0	0	0	0	0	0	0
4	0	0	0	0	0	0	0	0	160
0	5	5	0	0	0	0	0	0	700
10	0	0	0	0	0	0	0	0	400
0	0	0	0	0	0	0	0	0	0
0	0	0	0	0	0	0	0	0	0
6	0	0	0	0	0	0	0	0	240
0	13	12	19	0	0	0	0	0	4040
0	6	0	0	0	0	0	0	0	480
0	1	1	0	0	0	0	0	0	140
0	0	0	0	0	0	0	0	0	0
2	2	0	0	0	0	0	0	0	240
0	7	7	0	0	0	0	0	0	980
0	4	4	0	0	0	0	0	0	560
0	8	8	0	0	0	0	0	0	1120
0	3	3	0	0	0	0	0	0	420
0	16	16	0	0	0	0	0	0	2240
0	5	5	0	0	0	0	0	0	700
0	5	5	0	0	0	0	0	0	700
10	18	18	0	0	0	0	0	0	2920
0	4	4	0	0	0	0	0	0	560
0	10	10	0	0	0	0	0	0	1400
0	5	5	0	0	0	0	0	0	700
0	6	6	0	0	0	0	0	0	840
0	9	9	12	0	0	13	0	0	4000
0	7	7	0	0	0	0	0	0	980
0	3	3	0	0	0	0	0	0	420
0	14	14	0	0	0	0	0	0	1960
0	17	17	0	0	0	0	0	0	2380
0	1	1	0	0	0	0	0	0	140
0	11	3	0	0	0	0	0	0	1060
0	11	11	0	0	0	0	0	0	1540
0	8	8	0	0	0	0	0	0	1120
0	6	2	2	0	0	0	0	0	840
0	2	6	0	0	0	0	0	0	520
0	0	6	0	0	0	0	0	0	360
0	4	4	0	0	0	0	0	0	560
0	9	9	0	0	0	0	0	0	1260
0	8	11	0	9	0	0	0	0	1570
0	11	11	0	0	0	0	0	0	1540
0	2	2	0	0	0	0	0	0	280
0	7	7	0	0	0	0	0	0	980
0	0	9	0	0	0	0	0	0	540
0	7	7	0	0	0	0	0	0	980
0	11	11	0	0	0	0	0	0	1540
5	0	0	0	0	0	0	0	0	200
0	9	9	0	0	0	0	0	0	1260
0	3	3	8	0	0	0	8	0	1540
0	4	4	0	0	0	0	0	0	560
0	0	10	0	0	0	0	0	0	600
0	9	9	0	0	0	0	0	0	1260
0	7	0	0	0	0	0	0	0	560
0	11	12	0	0	0	0	0	0	1600
0	9	9	0	0	0	0	0	0	1260
0	8	8	0	0	0	0	0	0	1120
0	9	9	0	0	0	0	0	0	1260
0	10	10	0	0	0	0	0	0	1400
0	7	7	6	0	0	0	2	0	1740
0	10	0	13	0	0	0	0	0	2360
0	5	5	0	0	0	0	0	0	700
0	0	0	14	0	0	0	4	0	1760
0	15	15	15	0	0	0	0	0	3900
0	5	5	0	0	0	0	0	0	700
0	0	0	0	0	0	0	0	0	0
0	5	5	12	0	0	0	12	0	2380
0	0	16	0	0	0	0	0	0	960
0	5	5	0	0	0	0	0	0	700
0	3	3	0	0	0	0	0	0	420
0	0	6	0	0	0	0	0	0	360
0	8	19	13	0	14	0	0	0	3970
3	0	0	0	0	0	0	0	0	120
0	0	2	0	0	0	0	0	0	120
0	12	12	0	0	0	0	0	0	1680
0	0	5	0	0	0	0	0	0	300
0	9	9	0	0	0	0	0	0	1260
0	0	5	0	0	4	0	0	0	480
0	8	8	0	0	0	0	0	0	1120
0	3	3	0	0	0	0	0	0	420
0	7	7	9	0	0	0	0	0	2060
0	0	8	15	0	8	0	15	0	2940
0	4	4	0	0	0	0	0	0	560
0	9	9	6	0	0	0	0	0	1980
0	0	0	13	0	0	0	13	0	1820
0	3	3	0	0	0	0	0	0	420
0	5	5	0	0	0	0	0	0	700
0	3	3	0	0	0	0	0	0	420
0	19	19	0	0	0	0	0	0	2660
0	7	14	6	0	0	0	0	0	2120
0	3	3	0	0	0	0	0	0	420
0	5	5	0	0	0	0	0	0	700
0	17	17	0	0	0	0	0	0	2380
0	4	4	0	0	0	0	0	0	560
0	0	7	0	0	7	0	0	0	735
0	8	8	0	0	0	0	0	0	1120
0	0	0	4	0	0	1	5	2	700
0	0	0	0	0	0	0	0	0	0
0	4	4	0	0	0	0	0	0	560
0	9	9	11	0	0	0	11	0	2800
0	8	0	7	0	0	0	0	0	1480
0	0	15	15	0	0	0	0	0	2700
0	8	8	0	0	0	0	0	0	1120
0	4	6	0	0	0	0	0	0	680
0	11	11	0	0	0	0	0	0	1540
0	15	11	0	0	0	0	0	0	1860
0	0	0	0	0	0	0	0	0	0
0	5	0	0	0	0	0	0	0	400
0	11	11	0	0	0	0	0	0	1540
0	0	0	0	0	3	0	0	0	135
0	3	3	0	0	0	0	0	0	420
0	0	0	11	0	0	0	0	0	1320
0	0	0	0	0	0	0	0	0	0
3	0	0	0	0	0	0	0	0	120
0	0	0	0	0	0	0	0	0	0
0	6	0	0	0	0	0	0	0	480
0	2	0	0	0	0	0	16	0	480
0	0	0	7	0	0	0	14	0	1120
6	0	6	0	0	0	0	0	0	600
0	0	0	8	0	0	0	0	17	1130
0	0	3	0	3	0	0	0	0	270
0	0	0	0	12	0	0	0	9	450
0	0	0	0	7	0	0	0	0	210
0	3	3	0	0	0	0	0	0	420
0	0	7	0	0	0	0	4	0	500
0	0	2	0	2	0	0	0	0	180
0	0	7	0	7	0	0	0	0	630
0	0	8	0	0	8	0	0	0	840
0	0	0	0	14	0	0	0	0	420
0	0	0	0	4	0	0	0	0	120
0	0	9	1	9	0	0	0	3	960
0	0	0	0	6	0	0	2	2	240
0	0	6	0	6	0	0	0	0	540
0	0	5	0	0	0	0	0	0	300
0	7	7	0	0	0	0	0	0	980
0	3	3	0	0	0	0	0	0	420
0	3	3	0	0	0	0	0	0	420
0	7	7	0	0	0	0	0	0	980
0	3	3	0	0	0	0	0	0	420
0	6	6	0	0	0	0	0	0	840
0	4	4	0	0	0	0	0	0	560
0	3	3	0	0	0	0	0	0	420
0	11	11	0	0	0	0	0	0	1540
0	6	6	0	0	0	0	0	0	840
0	7	7	0	0	0	0	0	0	980
0	8	17	13	8	0	0	2	0	3500
0	6	6	0	0	0	0	0	0	840
0	4	4	0	0	0	0	0	0	560
0	0	10	0	0	0	0	0	0	600
0	8	8	0	0	0	0	0	0	1120
0	3	3	0	0	0	0	0	0	420
0	0	0	0	4	0	0	0	0	120
0	0	4	0	4	0	0	0	0	360
0	0	4	0	4	0	0	0	0	360
0	0	13	15	0	0	0	0	0	2580
0	0	10	0	10	0	0	0	0	900
0	0	4	0	4	0	0	0	0	360
0	0	5	0	8	0	0	0	0	540
0	0	3	0	0	0	0	0	0	180
0	0	0	0	0	0	0	0	0	0
0	0	7	0	7	0	0	0	0	630
0	0	9	0	0	0	0	0	0	540
0	0	0	0	0	0	0	3	0	60
0	0	5	0	0	0	0	0	0	300
0	0	7	11	0	0	0	0	0	1740
0	0	4	0	0	0	0	0	0	240
0	0	22	0	0	0	0	0	0	1320
0	0	9	0	9	0	0	0	0	810
0	0	3	0	3	0	0	0	0	270
0	0	0	0	0	0	0	0	0	0
0	0	2	0	2	0	0	0	0	180
0	0	4	0	4	0	0	0	0	360
0	0	20	0	20	0	0	0	0	1800
0	0	10	10	0	0	0	10	0	2000
0	0	5	0	5	0	0	0	0	450
0	0	4	0	4	0	0	0	0	360
0	0	7	0	7	0	0	0	0	630
0	0	5	0	10	0	0	9	0	780
0	0	9	9	0	0	0	9	0	1800
0	0	3	0	0	0	0	0	0	180
0	0	3	0	3	0	0	0	0	270
0	0	14	0	0	0	0	0	0	840
0	0	4	0	0	0	0	0	0	240
								Total	321790

## Sheet: New_Analysis
1.1/1.2			Obesidade						1.6			Complicações					1.7			Óbitos
Variáveis	Nível	Total	0	1	p-valor*				Variáveis	Nível	Total	0	1	p-valor*			Variáveis	Nível	Total	0	1	p-valor*
Diagnóstico		N	N (%)	N (%)					HAS		N	N (%)	N (%)				HAS		N	N (%)	N (%)
	0	11	9 (3,0)	2 (4,8)	0.1824					0	112	85 (35,9)	27 (25,2)	0.0682				0	112	100 (34,4)	12 (22,6)	0.0939
	1	150	133 (44,0)	17 (40,4)						1	232	152 (64,1)	80 (74,8)					1	232	191 (65,6)	41 (77,4)
	2	169	148 (49,0)	21 (50,0)						Total	344	237	107					Total	344	291	53
	3	14	12 (4,0)	2 (4,8)					DM		N	N (%)	N (%)				DM		N	N (%)	N (%)
	Total	344	302	201						0	103	72 (30,4)	31 (29,0)	0.7919				0	103	91 (31,3)	12 (22,6)	0.2071
Complicações										1	241	165 (69,6)	76 (71,0)					1	241	200 (68,7)	41 (77,4)
	0	288	251 (83,1)	37 (88,1)	0.5083					Total	344	237	107					Total	344	291	53
	1	56	51 (16,9)	5 (11,9)					Obesidade		N	N (%)	N (%)				Obesidade		N	N (%)	N (%)
	Total	344	302	42						0	302	206 (86,9)	96 (89,7)	0.5938				0	302	253 (86,9)	49 (89,7)	0.3617
* fisher test										1	42	31 (13,1)	11 (10,3)					1	42	38 (13,1)	11 (7,5)
										Total	344	237	107					Total	344	291	53
									Carediopatia		N	N (%)	N (%)				Carediopatia		N	N (%)	N (%)
										0	284	220 (92,8)	64 (59,8)	< 0,001				0	284	257 (88,3)	27 (50,9)	< 0,001
1.3			Amputação							1	60	17 (7,2)	43 (40,2)					1	60	34 (11,7)	26 (49,1)
Variáveis	Nível	Total	0	1	p-valor*					Total	344	237	107					Total	344	291	53
Glicemia Comtrolada									Hepatopatia		N	N (%)	N (%)				Hepatopatia		N	N (%)	N (%)
	0	146	111 (38,5)	35 (62,5)	0.0011					0	323	230 (97,0)	93 (86,9)	0.0008				0	323	276 (94,8)	47 (88,7)	0.1117
	1	198	117 (61,5)	21 (37,5)						1	21	7 (3,0)	14 (13,1)					1	21	15 (5,2)	6 (11,3)
	Total	344	288	56						Total	344	237	107					Total	344	291	53
* fisher test									Tabagismo		N	N (%)	N (%)				Tabagismo		N	N (%)	N (%)
										0	314	225 (97,0)	89 (86,9)	0.0007				0	314	271 (93,1)	43 (81,1)	0.0135
										1	30	12 (3,0)	18 (13,1)					1	30	20 (6,9)	10 (18,9)
										Total	344	237	107					Total	344	291	53
1.4			Complicações						DAOP		N	N (%)	N (%)				DAOP		N	N (%)	N (%)
Variáveis	Nível	Total	0	1	p-valor*					0	296	212 (89,5)	84 (78,5)	0.0067				0	296	258 (88,7)	38 (71,7)	0.001
Diagnóstico		N	N (%)	N (%)						1	48	25 (10,5)	23 (21,5)					1	48	33 (11,3)	15 (28,3)
	0	11	11 (4,6)	0 (0,0)	< 0,001					Total	344	237	107					Total	344	291	53
	1	150	115 (48,5)	35 (32,7)					Outros		N	N (%)	N (%)				Outros		N	N (%)	N (%)
	2	169	111 (46,8)	58 (54,2)						0	317	223 (94,1)	94 (88,7)	0.1198				0	317	273 (93,8)	44 (84,6)	0.0399
	3	14	0 (0,0)	14 (13,1)						1	26	14 (5,9)	12 (11,3)					1	26	18 (6,2)	8 (15,4)
	Total	344	302	201						Total	343	237	107					Total	343	291	52
* fisher test
1.5			Óbitos
Variáveis	Nível	Total	0	1	p-valor*
Diagnóstico		N	N (%)	N (%)
	0	11	11 (3,8)	0 (0,0)	0.0014
	1	150	134 (46,0)	16 (30,2)
	2	169	139 (47,8)	30 (56,6)
	3	14	7 (2,4)	7 (13,2)
	Total	344	302	201
