# Supplementary material for: Non-necrotizing and necrotizing soft tissue infections in South America: A retrospective cohort study
Source: Ann Med Surg (Lond). 2020 Sep 11;59:24–30. doi: 10.1016/j.amsu.2020.09.013 (PMC7498730; doi:10.1016/j.amsu.2020.09.013)
Supplement: Multimedia component 2 [file mmc2.txt]

# Razão de Chances: Variável dependente Diagnóstico(0 e 1)
------------------------------------------------------------
                              OR    (95%CI)       p-value
------------------------------------------------------------
Leucocitose:  sim vs anao    1.62 (1.05-2.50)     0.0295    
                                                                                      
Gli_contro:   nao vs asim    1.55 (1.00-2.39)     0.0418        
                                                                                      
Complica:     sim vs anao    2.34 (1.45-3.79)     0.0005  
                                                                                      
Obito:        sim vs anao    2.27 (1.20-4.26)     0.0097
------------------------------------------------------------- 
Obesidade:    sim vs anao    1.07 (0.56,2.05)     0.828     
----------------------------------------------------------------   


# Razão de Chances: Variável dependente Diagnóstico(0 e 1)
----------------------------------------------------------------
                                 OR     (95%CI)         p-value
----------------------------------------------------------------
Amputacao:    sim vs anao      33.28   (7.97-139.0)   < 0.001
Debridamento: sim vs anao       3.69   (2.31 - 5.87)  < 0.001 
Dias_Interna (cont. var.)       1.06   (1.03 - 1.09)  < 0.001
Quantos (cont. var.)            1.85   (1.4  - 2.43)  < 0.001
Dias   (cont. var.)             1.06   (1.03 - 1.10)  < 0.001   
----------------------------------------------------------------    


# Razão de Chances: Variável dependente Diagnóstico(0 e 1)
----------------------------------------------------------------
                                 OR     (95%CI)         p-value
----------------------------------------------------------------
HAS:     sim vs anao            1.58   (1.00 - 2.49)    0.048
DM:      sim vs anao            1.54   (0.97 - 2.45)    0.067 
Obesidade: sim vs anao           -
Cardiopatia: sim vs anao        2.16   (1.19 - 3.90)    0.011
Hepatopatia: sim vs anao        1.46   (0.59 - 3.62)    0.412 
Tabagismo: sim vs anao          1.58   (0.73 - 3.43)    0.247 
DAOP: sim vs anao               9.58   (3.69 - 24.87) < 0.001
Imunodepressao: sim vs anao      -
Varizes: sim vs anao            1.78   (0.32 - 9.83)    0.510
Pos_operatorio: sim vs anao     1.77   (0.16 - 19.66)   0.643
Trauma: sim vs anao              - 
Outros: sim vs anao             1.22   (0.55 - 2.75)    0.623
----------------------------------------------------------------


        
